# Supplementary material for: Genome-wide association study of depression phenotypes in UK Biobank identifies variants in excitatory synaptic pathways
Source: Nat Commun. 2018 Apr 16;9:1470. doi: 10.1038/s41467-018-03819-3 (PMC5902628; doi:10.1038/s41467-018-03819-3)
Supplement: Supplementary file 4 — Supplementary Data 1 [file 41467_2018_3819_MOESM4_ESM.xlsx]

## Sheet: Sheet1
Supplementary Data 1. Independent variants with a genome-wide significant (P < 5 × 10-8) association with either broad depression, probable major depressive disorder (MDD), or International Classification of Diseases-coded MDD in UK Biobank. Effect size (beta), standard error and p-values are the results from the linear model across the three phenotypes examined. Odds Ratios are calculated using …
			Broad depression (cases = 113,769, controls = 208,811)				Probable MDD (cases = 30,603, controls = 143,916)				ICD-coded MDD (cases = 8,276, controls = 209,308)
Chr	Marker Name	Position	Beta	Standard Error	P-value	Odds Ratio	Beta	Standard Error	P-value	Odds Ratio	Beta	Standard Error	P-value	Odds Ratio
1	rs10127497	67050144	0.0097	0.0017	1.29 × 10-8	1.046	0.0056	0.0019	0.00243893	1.041	0.0013	0.0008	0.113058	1.035
1	rs6699744	72825144	0.0089	0.0012	1.64 × 10-13	1.0413	0.0028	0.0013	0.0339234	1.021	0.002	0.0006	8.59 × 10-4	1.0532
1	rs6424532	73664022	0.0065	0.0012	3.91 × 10-8	1.03	0.0027	0.0013	0.0377659	1.019	0.0014	0.0006	0.0164021	1.039
1	rs7548151	177026983	0.0125	0.0021	3.87 × 10-9	1.058	0.0026	0.0023	0.255758	1.019	-0.0001	0.0011	0.94796	0.9981
5	rs40465	103981726	0.0078	0.0013	4.45 × 10-10	1.035	0.0047	0.0014	5.84 × 10-4	1.034	0.0015	0.0006	0.0126999	1.044
6	rs3132685	29945949	-0.0131	0.0018	2.47 × 10-13	0.9442	-0.0061	0.002	0.00188148	0.9586	-0.0011	0.0009	0.229832	0.9669
6	rs112348907	73587953	0.0073	0.0013	1.52 × 10-8	1.034	0.0017	0.0014	0.231478	1.012	0.0004	0.0006	0.502551	1.014
7	rs3807865	12250402	0.0082	0.0012	7.28 × 10-12	1.037	0.0071	0.0013	5.06 × 10-8	1.051	0.0017	0.0006	0.00389852	1.047
7	rs2402273	117600424	0.0072	0.0012	1.95 × 10-9	1.033	0.0034	0.0013	0.00966941	1.026	0.0007	0.0006	0.208689	1.022
9	rs263575	17033840	-0.0066	0.0012	2.31 × 10-8	0.9708	-0.0015	0.0013	0.240093	0.9895	0.0002	0.0006	0.753737	1.005
10	rs1021363	106610839	-0.007	0.0012	1.04 × 10-8	0.969	-0.0012	0.0013	0.358063	0.9911	-0.0018	0.0006	0.0037853	0.9542
11	rs10501696	88748162	-0.0079	0.0012	6.73 × 10-11	0.9672	-0.0015	0.0013	0.260082	0.9894	-0.0008	0.0006	0.196884	0.9813
13	rs9530139	31847324	-0.0089	0.0015	2.63 × 10-9	0.9597	-0.0031	0.0016	0.0558085	0.9784	-0.0029	0.0007	9.37 × 10-5	0.9213
15	rs28541419	88945878	-0.0078	0.0014	2.78 × 10-8	0.9657	-0.0037	0.0015	0.0154597	0.977	-0.0012	0.0007	0.0763308	0.9717
2	rs10929355	15398964	-0.0055	0.0012	2.92 × 10-6	0.9757	-0.0075	0.0013	5.84 × 10-9	0.949	-0.0022	0.0006	1.57 × 10-4	0.942
7	rs5011432	12268668	0.0079	0.0012	3.98 × 10-11	1.036	0.0073	0.0013	2.23 × 10-8	1.052	0.0016	0.0006	0.00597585	1.045
7	rs1554505	1983929	0.0057	0.0014	3.57 × 10-5	1.0256	0.0039	0.0015	0.00920026	1.0243	0.004	0.0007	2.74 × 10-9	1.1147
