# Supplementary material for: Genome-wide association study of depression phenotypes in UK Biobank identifies variants in excitatory synaptic pathways
Source: Nat Commun. 2018 Apr 16;9:1470. doi: 10.1038/s41467-018-03819-3 (PMC5902628; doi:10.1038/s41467-018-03819-3)
Supplement: Supplementary file 5 — Supplementary Data 2 [file 41467_2018_3819_MOESM5_ESM.xlsx]

## Sheet: Sheet1
Supplementary Data 2. Variants with a P-value < 1 × 10-6 for an association with broad depression
Chr	Marker	Position	A2	A1	Allele Frequency	Imputation Accuracy	Beta	Standard Error	P-Value
1	rs1395455	37185190	A	G	0.699159	0.99934	-0.0062852	0.0012825	9.56313e-07
1	rs4652927	37188699	G	T	0.699159	0.9992	-0.0062995	0.001283	9.11171e-07
1	rs1002655	37192677	C	G	0.707945	0.99825	-0.0066532	0.0012964	2.86748e-07
1	rs1002656	37192741	C	T	0.708016	0.99824	-0.0066498	0.0012965	2.91407e-07
1	rs2102341	37193908	T	C	0.708056	0.99806	-0.006586	0.0012969	3.81329e-07
1	rs2089358	37194103	C	T	0.703445	0.99751	-0.0064989	0.0012936	5.06991e-07
1	rs12123067	37196958	A	G	0.576341	0.99898	-0.0062891	0.0011894	1.24022e-07
1	rs4653218	37197319	T	C	0.578967	0.99895	-0.0063229	0.0011904	1.08668e-07
1	rs11263943	37198130	A	G	0.578918	0.99925	-0.0062806	0.0011896	1.29539e-07
1	rs11576073	37200680	A	G	0.591377	1	-0.0061971	0.0011916	1.98747e-07
1	rs7545247	37202097	T	C	0.591233	0.99925	-0.0062031	0.001194	2.04644e-07
1	rs570399	37202767	G	A	0.586125	0.99846	-0.0063004	0.0011941	1.31947e-07
1	rs481121	37203485	G	A	0.591024	0.99918	-0.0062013	0.0011943	2.07874e-07
1	rs507288	37203702	G	A	0.563867	0.99717	-0.0062726	0.0011928	1.45077e-07
1	rs61798697	66972125	C	T	0.115018	0.99354	0.0096131	0.0018822	3.26738e-07
1	rs17472890	66991492	A	T	0.144387	0.99805	0.0083024	0.0016834	8.14329e-07
1	rs6690186	67003479	T	C	0.132333	0.99846	0.0094827	0.0017436	5.3765e-08
1	rs1832417	67022204	A	G	0.138994	0.99872	0.0091341	0.001707	8.75992e-08
1	rs1988415	67024879	G	A	0.139038	0.9993	0.0091166	0.001704	8.79832e-08
1	rs17129100	67030601	A	G	0.138146	0.99952	0.0092475	0.0017077	6.13197e-08
1	rs17129101	67031002	T	C	0.138172	0.99947	0.0092898	0.0017077	5.33458e-08
1	rs7537454	67031947	T	A	0.282809	0.99891	0.0064195	0.001309	9.38426e-07
1	rs72670251	67032354	C	T	0.138239	0.99935	0.0093931	0.0017074	3.77311e-08
1	rs963141	67037786	C	T	0.284831	0.99937	0.0064794	0.001303	6.60389e-07
1	rs67984416	67039082	C	T	0.284798	0.99933	0.0064669	0.0013032	6.97268e-07
1	rs1373911	67041065	T	C	0.581557	0.99915	0.0058417	0.001193	9.74765e-07
1	rs920986	67042900	G	C	0.138322	0.99923	0.009444	0.0017071	3.16665e-08
1	rs920987	67043120	C	T	0.284728	0.99933	0.0064484	0.0013033	7.51277e-07
1	rs2084089	67043368	A	G	0.28473	0.99933	0.0064453	0.0013033	7.60151e-07
1	rs1445572	67043839	T	C	0.284733	0.99934	0.0064486	0.0013033	7.50412e-07
1	rs1838652	67043985	G	T	0.284685	0.99933	0.0064563	0.0013034	7.29794e-07
1	rs2166306	67044436	T	C	0.284718	0.99933	0.006465	0.0013036	7.07457e-07
1	rs10889633	67044630	G	T	0.284718	0.99933	0.0064528	0.0013036	7.42335e-07
1	rs6696973	67044664	C	A	0.284678	0.99933	0.0064577	0.0013037	7.29458e-07
1	rs6697365	67044834	G	A	0.284814	0.99932	0.0064649	0.0013036	7.0762e-07
1	rs1160675	67045237	A	G	0.285025	0.99934	0.0064001	0.001303	9.03233e-07
1	rs58274265	67045629	T	G	0.139	0.99987	0.0094755	0.0017012	2.55153e-08
1	rs58171402	67045806	C	T	0.139004	0.99995	0.0095481	0.0017008	1.97925e-08
1	rs12069946	67045928	G	A	0.139024	1	0.0095259	0.0017005	2.12324e-08
1	rs1348674	67046371	C	T	0.139001	0.99996	0.009546	0.0017007	1.99067e-08
1	rs12091471	67046588	C	G	0.138997	0.99996	0.0095355	0.0017007	2.06443e-08
1	rs12091475	67046604	C	T	0.138937	0.99995	0.0095167	0.0017011	2.21666e-08
1	rs12070270	67047304	T	G	0.139001	0.99996	0.0095465	0.0017007	1.98793e-08
1	rs12085282	67047520	C	T	0.139001	0.99996	0.0095463	0.0017007	1.9893e-08
1	rs10128053	67047957	A	G	0.139001	0.99996	0.0095463	0.0017007	1.9893e-08
1	rs11208911	67048489	C	T	0.138999	0.99996	0.0095512	0.0017007	1.95704e-08
1	rs11208912	67048499	T	A	0.138181	0.99969	0.0095798	0.0017073	2.01141e-08
1	rs11208913	67048924	T	C	0.139092	0.99995	0.0094421	0.0017003	2.80479e-08
1	rs12066541	67048928	G	T	0.138999	0.99996	0.0095516	0.0017007	1.95434e-08
1	rs12072937	67048995	T	G	0.139001	0.99995	0.0095463	0.0017008	1.99159e-08
1	rs7520353	67049415	C	T	0.139001	0.99996	0.0095464	0.0017007	1.98884e-08
1	rs7532442	67049495	T	C	0.139003	0.99995	0.0095412	0.0017008	2.02535e-08
1	rs10127994	67050005	T	C	0.139003	0.99996	0.0095468	0.0017007	1.98655e-08
1	rs10127489	67050014	A	T	0.139003	0.99996	0.0095468	0.0017007	1.98655e-08
1	rs10127497	67050144	A	T	0.138233	0.9996	0.0097175	0.0017084	1.28706e-08
1	rs72676189	67052025	A	G	0.138551	0.99983	0.0094239	0.0017037	3.17687e-08
1	rs1445575	67052164	C	T	0.56113	0.99947	0.0059124	0.0011847	6.01866e-07
1	rs6689138	67052257	G	A	0.13916	0.99987	0.0095763	0.0017008	1.80053e-08
1	rs6689333	67052451	G	A	0.138993	0.99996	0.0095361	0.0017008	2.063e-08
1	rs6689183	67052469	C	T	0.138641	0.99987	0.0094072	0.0017032	3.33043e-08
1	rs4655628	67052609	T	C	0.561151	0.99947	0.0058974	0.0011846	6.42244e-07
1	rs2166307	67052736	T	C	0.138993	0.99996	0.0095361	0.0017008	2.063e-08
1	rs2166308	67053120	A	G	0.138993	0.99996	0.0095361	0.0017008	2.063e-08
1	rs2121042	67053419	T	C	0.138997	0.99996	0.0095471	0.0017008	1.98655e-08
1	rs72676194	67053698	A	C	0.138676	0.99984	0.0094236	0.001703	3.14268e-08
1	rs72676196	67053775	A	G	0.138644	0.99987	0.0094193	0.0017032	3.19669e-08
1	rs72676197	67053993	C	G	0.138551	0.99983	0.0094248	0.0017037	3.16811e-08
1	rs72676198	67053994	C	A	0.138551	0.99983	0.0094248	0.0017037	3.16811e-08
1	rs2044399	67054080	T	C	0.561972	0.99937	0.0059201	0.0011858	5.96348e-07
1	rs2044400	67054081	T	A	0.561865	0.99937	0.005939	0.0011858	5.49035e-07
1	rs67915022	67054188	A	G	0.138998	0.99995	0.0095335	0.0017008	2.08018e-08
1	rs66552897	67054256	T	C	0.138996	0.99996	0.0095384	0.0017008	2.0455e-08
1	rs12074963	67054383	G	A	0.139	0.99996	0.0095369	0.0017008	2.05731e-08
1	rs6696366	67054671	G	A	0.137351	0.99922	0.0094312	0.0017162	3.90391e-08
1	rs1530490	67055392	A	G	0.13905	0.99993	0.0095215	0.0017008	2.16521e-08
1	rs1530491	67055449	T	C	0.139234	0.99989	0.0094083	0.0017001	3.13401e-08
1	rs41405244	67055712	C	G	0.138993	0.99994	0.0095448	0.0017009	2.00724e-08
1	rs41418445	67055798	A	C	0.139177	0.9999	0.0094277	0.0017003	2.9451e-08
1	rs41511845	67055937	T	C	0.139177	0.99989	0.009428	0.0017003	2.94307e-08
1	rs12057164	67056597	C	A	0.13899	0.99992	0.0095462	0.001701	2.00217e-08
1	rs4655633	67058023	T	C	0.561158	0.99947	0.0059157	0.0011845	5.91425e-07
1	rs10749763	67062126	G	A	0.561143	0.99953	0.0059126	0.0011843	5.95937e-07
1	rs964574	67062885	T	C	0.56089	0.99942	0.0058874	0.0011846	6.70811e-07
1	rs10789210	67066030	G	A	0.560751	0.99943	0.0058133	0.0011849	9.28539e-07
1	rs6588207	67066555	A	G	0.560646	0.99942	0.0058382	0.0011849	8.33681e-07
1	rs7528182	67067369	C	T	0.432576	0.99942	0.0061423	0.0011875	2.31153e-07
1	rs72679015	67067467	C	T	0.131376	0.99949	0.0097274	0.0017437	2.42773e-08
1	rs6689864	67068112	T	C	0.561179	0.9995	0.0058987	0.0011843	6.33286e-07
1	rs4655635	67068240	T	G	0.560831	0.99945	0.005841	0.001185	8.26228e-07
1	rs4655636	67068537	A	G	0.560729	0.9994	0.0058407	0.0011848	8.24138e-07
1	rs6696927	67070381	T	C	0.561079	0.99944	0.0058832	0.0011847	6.83912e-07
1	rs20354	67071356	G	T	0.131154	0.99949	0.0097626	0.001745	2.21259e-08
1	rs7524818	67072031	C	T	0.560738	0.9994	0.0058395	0.0011849	8.29469e-07
1	rs2312154	67072976	A	G	0.432157	0.99939	0.006059	0.0011878	3.38221e-07
1	rs4488004	67073314	T	C	0.432517	0.99941	0.0061405	0.0011876	2.33561e-07
1	rs3901541	67073436	T	C	0.131373	0.99948	0.009719	0.0017438	2.49804e-08
1	rs1562217	67073566	T	C	0.560736	0.9994	0.0058422	0.0011849	8.2054e-07
1	rs6679568	67074177	C	T	0.432199	0.99938	0.0060793	0.0011879	3.09671e-07
1	rs11208920	67075312	C	A	0.432142	0.99938	0.0060663	0.0011879	3.28246e-07
1	rs10889635	67075575	G	A	0.561136	0.99946	0.0058783	0.0011847	6.99037e-07
1	rs58064608	67081056	C	T	0.131324	0.99923	0.0097696	0.0017448	2.15328e-08
1	rs6656912	67083671	T	C	0.56989	0.99943	0.0064005	0.0011872	7.00487e-08
1	rs6588210	67084419	G	C	0.131092	0.99933	0.0098134	0.0017459	1.90283e-08
1	rs7532173	67086111	A	G	0.561873	0.99935	0.0058804	0.0011857	7.07946e-07
1	rs6588211	67086749	C	T	0.131366	0.99921	0.0098084	0.0017446	1.88799e-08
1	rs6588212	67086881	A	G	0.13131	0.9992	0.0097918	0.001745	2.00724e-08
1	rs4655640	67089220	T	C	0.562614	0.99957	0.0059486	0.0011846	5.12507e-07
1	rs6664698	67089418	G	A	0.131066	0.99928	0.0098288	0.0017464	1.826e-08
1	rs7524851	67093018	T	C	0.562584	0.99959	0.0059435	0.0011845	5.23118e-07
1	rs4655646	67094336	G	A	0.562644	0.99962	0.0059683	0.0011845	4.6849e-07
1	rs57572851	67096012	C	T	0.131327	0.99917	0.0098341	0.0017452	1.75186e-08
1	rs72669451	67096190	A	G	0.131275	0.99915	0.0097749	0.0017455	2.14388e-08
1	rs7528240	67097335	G	C	0.131062	0.99927	0.0097843	0.0017464	2.11349e-08
1	rs11208932	67097853	T	C	0.562705	0.99974	0.0059526	0.0011844	5.01996e-07
1	rs7531750	67098664	G	A	0.131006	0.99926	0.0098328	0.0017467	1.81176e-08
1	rs6696812	67100309	T	C	0.432593	0.99967	0.0061388	0.0011869	2.31579e-07
1	rs7546149	67101105	A	G	0.104274	0.99597	0.010153	0.0019474	1.85567e-07
1	rs7546825	67101802	A	G	0.432901	0.99968	0.006135	0.0011868	2.34801e-07
1	rs17129226	67103032	C	T	0.131434	0.99915	0.0096922	0.0017447	2.7746e-08
1	rs12127199	67103742	T	C	0.433072	0.9997	0.0060745	0.0011866	3.06902e-07
1	rs12138066	67103816	C	T	0.432754	0.99969	0.006082	0.0011867	2.97852e-07
1	rs6680364	67104834	G	A	0.432881	0.99973	0.0061312	0.0011865	2.37684e-07
1	rs4655647	67106077	C	G	0.562867	0.99989	0.0058824	0.0011839	6.75305e-07
1	rs55817355	67107114	A	G	0.131416	0.99916	0.0096901	0.0017447	2.79254e-08
1	rs58418199	67107275	G	A	0.13213	0.99894	0.0096481	0.0017417	3.03809e-08
1	rs7543378	67107609	C	G	0.131283	0.99919	0.0097903	0.0017452	2.02675e-08
1	rs6588213	67107894	C	T	0.131283	0.99919	0.0097902	0.0017452	2.02722e-08
1	rs74087510	67108867	A	G	0.131117	0.9992	0.009809	0.0017461	1.93821e-08
1	rs17129244	67109479	A	G	0.131113	0.99921	0.0098034	0.0017461	1.97424e-08
1	rs17129245	67109788	T	C	0.131118	0.9992	0.0097994	0.0017461	2.00032e-08
1	rs1325261	67110516	G	A	0.561811	1	0.0060203	0.0011826	3.57108e-07
1	rs61313508	67110632	A	G	0.131084	0.99918	0.009802	0.0017465	1.99618e-08
1	rs7538967	67111180	G	A	0.131107	0.99917	0.0097877	0.0017464	2.0917e-08
1	rs10159265	67111645	T	C	0.131095	0.99917	0.0097981	0.0017465	2.02162e-08
1	rs7545674	67113717	C	T	0.129002	0.99917	0.0095253	0.0017584	6.06736e-08
1	rs2182110	67114123	C	G	0.129004	0.99915	0.0095265	0.0017588	6.07715e-08
1	rs4655648	67114309	C	T	0.562581	0.99984	0.0059696	0.0011843	4.64408e-07
1	rs1925341	67115084	A	G	0.28436	0.99954	0.0064328	0.0013064	8.48594e-07
1	rs55895340	67115630	A	G	0.129005	0.99913	0.0095297	0.0017589	6.03671e-08
1	rs72669463	67115835	C	G	0.129008	0.99913	0.0095262	0.0017589	6.10239e-08
1	rs17129252	67115910	T	C	0.129049	0.99918	0.009511	0.0017587	6.37676e-08
1	rs72669465	67115956	T	A	0.128726	0.99921	0.0095256	0.0017604	6.26902e-08
1	rs13376692	67116043	C	G	0.128923	0.99921	0.009489	0.0017592	6.89922e-08
1	rs1329978	67116231	C	T	0.562529	0.99986	0.0059351	0.0011843	5.39883e-07
1	rs17129269	67120064	T	C	0.129027	0.99864	0.0094566	0.0017611	7.89405e-08
1	rs1536115	67121001	A	T	0.562306	0.99922	0.0059448	0.001186	5.38022e-07
1	rs9662943	67121132	C	T	0.562918	0.99925	0.0060027	0.0011857	4.1419e-07
1	rs9662962	67121364	C	T	0.559558	0.99919	0.0060464	0.0011852	3.37365e-07
1	rs9659879	67121434	T	C	0.559523	0.99919	0.0060433	0.0011852	3.41743e-07
1	rs7521111	67121634	T	C	0.559523	0.99918	0.0060265	0.0011852	3.68553e-07
1	rs7521123	67121663	T	C	0.559532	0.99918	0.0060393	0.0011852	3.48017e-07
1	rs74085003	67122355	T	C	0.12917	0.99853	0.009478	0.0017605	7.29962e-08
1	rs6656550	67122552	C	T	0.560175	0.99912	0.0060837	0.0011856	2.88204e-07
1	rs6680944	67122565	A	T	0.559581	0.99917	0.0060552	0.0011852	3.2434e-07
1	rs6681460	67123057	A	G	0.559595	0.99918	0.0060598	0.0011852	3.17687e-07
1	rs6659968	67123459	C	T	0.559585	0.99917	0.006054	0.0011852	3.26137e-07
1	rs2031478	67123742	C	A	0.559651	0.99916	0.0060787	0.0011853	2.92617e-07
1	rs6670378	67126585	C	T	0.560139	0.99876	0.0061151	0.0011859	2.52e-07
1	rs2872078	67127367	C	A	0.560614	0.99877	0.0061367	0.0011857	2.27143e-07
1	rs2147777	67129254	A	T	0.56021	0.99872	0.0061028	0.0011861	2.67424e-07
1	rs72669472	67129457	A	G	0.129303	0.99792	0.0095149	0.0017609	6.54485e-08
1	rs6680876	67129482	G	A	0.560191	0.99873	0.0061027	0.0011861	2.67178e-07
1	rs1325263	67129791	C	A	0.560591	0.99878	0.00612	0.0011859	2.4615e-07
1	rs2872079	67130071	G	A	0.431117	0.99872	0.0060214	0.0011897	4.16677e-07
1	rs72669475	67130576	T	C	0.129137	0.99797	0.0095864	0.0017617	5.28445e-08
1	rs7538938	67132262	T	C	0.560129	0.99872	0.0061304	0.0011859	2.3518e-07
1	rs7536634	67135100	G	A	0.1293	0.99793	0.0095326	0.0017609	6.18301e-08
1	rs17129307	67136032	A	G	0.129303	0.99792	0.0095362	0.0017609	6.12068e-08
1	rs7540244	67136610	G	T	0.129126	0.99797	0.0095864	0.0017619	5.30396e-08
1	rs10889641	67138367	C	T	0.560536	0.99867	0.0061283	0.0011863	2.39718e-07
1	rs7549727	67139653	G	C	0.129321	0.9976	0.0095195	0.0017624	6.61607e-08
1	rs7519747	67140723	T	C	0.560049	0.99846	0.006118	0.0011868	2.53688e-07
1	rs6588215	67141949	A	G	0.559807	0.99842	0.0061296	0.0011869	2.41324e-07
1	rs4655650	67142286	T	C	0.560196	0.99845	0.0061472	0.0011866	2.21666e-07
1	rs6689451	67142852	G	A	0.103996	0.99479	0.011028	0.0019545	1.67764e-08
1	rs7542924	67143055	G	A	0.559548	0.99828	0.0061379	0.0011875	2.35613e-07
1	rs10889642	67143334	T	G	0.559087	0.99832	0.0061711	0.0011871	2.01048e-07
1	rs10889643	67143368	G	C	0.559104	0.99838	0.0062014	0.0011867	1.737e-07
1	rs11811699	67143760	A	G	0.294528	0.99809	0.0065339	0.0012944	4.47404e-07
1	rs72669488	67144879	C	T	0.129248	0.99745	0.009613	0.0017632	4.98884e-08
1	rs10889644	67145322	C	A	0.560085	0.99819	0.0060866	0.0011879	2.99709e-07
1	rs6588216	67145847	A	G	0.290958	0.99802	0.0064837	0.0012999	6.11364e-07
1	rs10789214	67146817	C	T	0.55956	0.99822	0.0061688	0.0011874	2.04409e-07
1	rs6664597	67149522	G	A	0.128831	0.99784	0.0096122	0.001765	5.15466e-08
1	rs10749765	67150280	C	T	0.559347	0.99836	0.0061392	0.0011872	2.32916e-07
1	rs4655506	67150811	G	A	0.558908	0.99841	0.0060637	0.0011874	3.27869e-07
1	rs10789215	67151185	T	C	0.559426	0.99858	0.0061188	0.0011867	2.52058e-07
1	rs79513763	67152041	C	T	0.129049	0.99841	0.0097039	0.0017622	3.65595e-08
1	rs2025595	67152499	G	A	0.559399	0.99884	0.0061214	0.0011861	2.45923e-07
1	rs11208947	67155464	A	G	0.303205	0.99931	0.0067389	0.0012824	1.48354e-07
1	rs7528346	67155465	A	G	0.304281	0.99913	0.0068224	0.0012816	1.01859e-07
1	rs10789216	67155568	T	C	0.30431	0.99929	0.0067278	0.0012809	1.50072e-07
1	rs7554101	67156472	C	T	0.552353	0.99965	0.0058765	0.0011826	6.72977e-07
1	rs7512401	67157448	G	A	0.30314	0.99994	0.0067733	0.0012802	1.21983e-07
1	rs1325265	67158367	C	T	0.397131	0.99996	0.0065685	0.0012014	4.57509e-08
1	rs11208948	67158668	G	A	0.303048	0.99995	0.0067631	0.0012802	1.27262e-07
1	rs2031477	67158874	A	T	0.397313	0.99989	0.0066423	0.0012011	3.20037e-08
1	rs2146904	67160336	A	G	0.552344	0.99971	0.0058688	0.0011822	6.8897e-07
1	rs1325266	67160602	A	G	0.397292	1	0.0066399	0.0012012	3.2434e-08
1	rs16844	67160884	A	G	0.303271	0.99998	0.0068265	0.0012798	9.60948e-08
1	rs1325268	67160981	C	T	0.303113	0.99997	0.006733	0.00128	1.44112e-07
1	rs10493414	67161716	T	A	0.397185	0.99997	0.0066292	0.0012012	3.41114e-08
1	rs6659325	67163778	C	T	0.30301	0.99992	0.0067302	0.0012802	1.46352e-07
1	rs6686476	67164177	A	T	0.397155	0.99993	0.0066152	0.0012012	3.65006e-08
1	rs12063436	67165998	G	C	0.302558	0.99983	0.0066565	0.0012814	2.05163e-07
1	rs11208950	67166011	A	G	0.396537	0.99986	0.0064665	0.0012023	7.51277e-08
1	rs6682534	67166666	T	C	0.397294	0.99983	0.0065697	0.0012012	4.51856e-08
1	rs2146905	67166893	A	C	0.396983	0.99994	0.0064944	0.0012015	6.47441e-08
1	rs4143025	67167548	C	T	0.397006	0.99994	0.0064954	0.0012015	6.44318e-08
1	rs10889648	67168182	T	C	0.397523	1	0.0062003	0.0012019	2.48828e-07
1	rs12117649	67168606	G	A	0.396982	0.99995	0.0064979	0.0012015	6.36649e-08
1	rs1359462	67169201	C	A	0.396982	0.99995	0.0064936	0.0012015	6.49681e-08
1	rs1359463	67169565	G	A	0.397963	0.99965	0.0065252	0.001202	5.68853e-08
1	rs3738167	67171266	G	T	0.302875	0.99988	0.0067282	0.0012805	1.48833e-07
1	rs6668681	67171527	G	T	0.395818	0.99984	0.0065357	0.0012026	5.49541e-08
1	rs6668603	67171634	C	T	0.551481	0.99971	0.0058602	0.001182	7.12525e-07
1	rs6669023	67171868	G	T	0.551488	0.99971	0.005861	0.001182	7.09741e-07
1	rs1280280	67173903	G	A	0.551513	0.99972	0.0058557	0.001182	7.2778e-07
1	rs523188	67174422	A	G	0.551219	0.9998	0.0057928	0.0011822	9.58517e-07
1	rs523132	67174440	G	A	0.55119	0.9998	0.005793	0.0011822	9.57856e-07
1	rs665319	67175488	A	G	0.551534	0.99977	0.0058464	0.0011817	7.51969e-07
1	rs1547644	67175557	A	G	0.30215	0.99992	0.0067668	0.0012813	1.28381e-07
1	rs603750	67177488	A	G	0.551419	0.99974	0.0057854	0.0011819	9.82879e-07
1	rs10889649	67178005	G	A	0.302164	0.99992	0.0067605	0.0012813	1.31947e-07
1	rs618093	67178428	T	G	0.551612	0.99976	0.0058367	0.0011817	7.84693e-07
1	rs499263	67179937	T	C	0.551612	0.99974	0.005864	0.0011817	6.97268e-07
1	rs1498354	67180489	T	A	0.302158	0.99988	0.0068049	0.0012814	1.0937e-07
1	rs659291	67180746	A	C	0.551454	0.99979	0.0058497	0.0011818	7.42848e-07
1	rs502690	67182403	A	T	0.551257	0.99978	0.0057957	0.001182	9.42106e-07
1	rs492109	67187133	C	A	0.44832	0.9997	-0.0058619	0.0011818	7.05667e-07
1	rs11208951	67188107	C	T	0.302294	0.99988	0.0067834	0.0012812	1.19481e-07
1	rs523956	67188276	T	C	0.447956	0.9997	-0.0058259	0.001182	8.2699e-07
1	rs524114	67188335	G	A	0.447948	0.9997	-0.0058216	0.001182	8.42364e-07
1	rs17440390	67190563	C	T	0.126749	0.9985	0.009412	0.001775	1.1434e-07
1	rs536410	67191084	T	C	0.448249	0.99976	-0.0057868	0.0011822	9.82879e-07
1	rs2483705	67191180	C	G	0.447922	0.99971	-0.005844	0.001182	7.65244e-07
1	rs2181625	67192271	A	G	0.302725	1	0.0069137	0.0012805	6.69885e-08
1	rs536527	67193793	G	T	0.433041	0.99959	-0.0061192	0.001187	2.53513e-07
1	rs485543	67194372	C	T	0.432035	0.99935	-0.0060902	0.0011884	2.98195e-07
1	rs481681	67194378	G	A	0.432301	0.9994	-0.0061078	0.0011885	2.76249e-07
1	rs1032635	67195184	C	G	0.432503	0.9994	-0.0060697	0.001188	3.23594e-07
1	rs1032634	67195192	C	G	0.432326	0.99937	-0.0061196	0.0011877	2.57276e-07
1	rs2483704	67195353	G	A	0.432894	0.99947	-0.0061312	0.001187	2.40436e-07
1	rs6679379	67199156	C	T	0.287547	1	0.0072148	0.0012995	2.82683e-08
1	rs12138266	67200083	T	A	0.28925	0.99995	0.0071269	0.0012975	3.96004e-08
1	rs12119578	67200250	C	T	0.289245	0.99995	0.0071223	0.0012975	4.04203e-08
1	rs11811067	67205722	T	C	0.289781	0.9996	0.0071277	0.0012979	3.98107e-08
1	rs485521	67209562	T	C	0.434451	0.99972	-0.0060655	0.0011864	3.1798e-07
1	rs78035297	67211200	C	T	0.104301	0.99442	0.010244	0.0019567	1.64551e-07
1	rs539014	67211887	G	A	0.425047	0.99944	-0.0065421	0.0011905	3.90391e-08
1	rs7541249	67212427	C	T	0.290163	0.99941	0.0070472	0.0012987	5.75043e-08
1	rs628655	67213573	T	G	0.425085	0.99944	-0.0065603	0.0011905	3.57767e-08
1	rs2016093	67215438	T	C	0.290327	0.99938	0.0069882	0.0012986	7.39095e-08
1	rs2916	67216697	G	A	0.425036	0.99944	-0.0065099	0.0011907	4.56983e-08
1	rs1280310	67216823	T	A	0.425063	0.99945	-0.0065272	0.0011906	4.20243e-08
1	rs544258	67219209	T	C	0.425149	0.99951	-0.0064962	0.0011906	4.87192e-08
1	rs6663604	67219536	G	A	0.290368	0.99925	0.006933	0.0012991	9.47764e-08
1	rs515944	67219980	C	A	0.424771	1	-0.0065214	0.00119	4.25402e-08
1	rs2274987	67221387	T	C	0.290606	0.9986	0.0069538	0.0013022	9.2918e-08
1	rs693272	67221552	A	G	0.425593	0.99913	-0.0064985	0.0011938	5.22998e-08
1	rs688630	67222966	A	G	0.495027	0.99669	-0.0061278	0.0011881	2.50496e-07
1	rs532564	67223503	G	A	0.494609	0.99649	-0.0061347	0.0011889	2.46831e-07
1	rs672230	67224330	T	C	0.494587	0.99623	-0.0061137	0.0011897	2.76312e-07
1	rs6696874	67227565	A	G	0.151022	0.99923	0.0081547	0.0016472	7.39946e-07
1	rs56336376	67229505	A	T	0.151001	0.99924	0.0081457	0.0016471	7.60501e-07
1	rs6695554	67230205	T	G	0.151006	0.99924	0.0081458	0.0016471	7.59976e-07
1	rs12727422	67235320	C	A	0.150163	0.9993	0.0082236	0.0016506	6.28492e-07
1	rs7535868	67235541	C	T	0.150387	0.99938	0.0081732	0.0016495	7.23769e-07
1	rs11208954	67237474	G	C	0.15018	0.9993	0.0082668	0.0016504	5.47772e-07
1	rs7519784	67237809	A	G	0.150181	0.9993	0.0082651	0.0016504	5.50554e-07
1	rs1812444	67238395	A	G	0.150205	0.99929	0.0082759	0.0016506	5.33335e-07
1	rs6667287	67250793	G	C	0.130473	0.99839	0.0086243	0.0017622	9.88325e-07
1	rs11209896	72512988	G	A	0.420187	0.99942	0.0061119	0.0011932	3.02134e-07
1	rs1905977	72513118	A	T	0.505886	0.99929	-0.0059517	0.0011778	4.3421e-07
1	rs12564163	72513121	T	G	0.420168	0.99941	0.0061184	0.0011932	2.93562e-07
1	rs1905976	72513186	T	G	0.505999	0.99933	-0.0059758	0.0011782	3.93822e-07
1	rs2422134	72514701	G	C	0.508022	0.99941	-0.005986	0.0011777	3.7222e-07
1	rs1026999	72516076	C	T	0.508036	0.99945	-0.0060004	0.0011777	3.48739e-07
1	rs1026998	72516080	G	T	0.508036	0.99945	-0.0060004	0.0011777	3.48739e-07
1	rs1026997	72516287	T	C	0.50804	0.99944	-0.0060003	0.0011777	3.4898e-07
1	rs6657634	72517082	C	T	0.508036	0.99946	-0.0060034	0.0011776	3.43558e-07
1	rs975480	72517928	A	G	0.57964	0.99952	-0.0061209	0.0011927	2.86682e-07
1	rs17580974	72517987	G	C	0.5079	0.99943	-0.0059602	0.0011771	4.12287e-07
1	rs12074700	72518170	A	G	0.508043	0.99947	-0.0060034	0.0011776	3.43163e-07
1	rs12354124	72518420	A	T	0.50804	0.99947	-0.0060013	0.0011775	3.46258e-07
1	rs1486084	72520941	T	C	0.420272	0.99952	0.0060887	0.0011926	3.30065e-07
1	rs11209899	72522971	G	A	0.420224	0.99954	0.0060956	0.0011925	3.19448e-07
1	rs12036443	72524862	T	G	0.420204	0.99951	0.006091	0.0011924	3.25387e-07
1	rs2821272	72525098	C	T	0.579673	0.99958	-0.0061285	0.0011923	2.74663e-07
1	rs2046504	72527374	A	G	0.507955	0.99948	-0.0059694	0.0011769	3.93822e-07
1	rs1564968	72527909	A	G	0.50802	0.99951	-0.0059834	0.001177	3.70937e-07
1	rs1486080	72528734	G	T	0.507892	0.9995	-0.005953	0.0011767	4.21211e-07
1	rs11209900	72529337	C	T	0.420208	0.99958	0.0060984	0.0011922	3.13473e-07
1	rs12131816	72529866	T	C	0.420208	0.99958	0.0060978	0.0011922	3.14123e-07
1	rs1540616	72530692	T	C	0.508022	0.99953	-0.0059871	0.001177	3.6425e-07
1	rs12408173	72531083	A	G	0.420209	0.99958	0.0060973	0.0011921	3.1463e-07
1	rs1159129	72531407	A	G	0.507891	0.99951	-0.0059513	0.0011766	4.23936e-07
1	rs2046503	72531473	A	G	0.507975	0.9995	-0.0059833	0.0011768	3.69403e-07
1	rs12132044	72533676	G	A	0.42024	0.99982	0.0060873	0.0011909	3.19595e-07
1	rs2630381	72533775	C	T	0.579584	0.9998	-0.0060942	0.0011908	3.09599e-07
1	rs1486078	72534359	T	C	0.507953	0.99963	-0.0059818	0.001176	3.64586e-07
1	rs2220252	72534543	G	A	0.420218	0.99982	0.0060805	0.0011909	3.29382e-07
1	rs2821266	72535285	T	C	0.5796	0.99986	-0.006108	0.0011908	2.91072e-07
1	rs2200484	72536341	T	A	0.420232	0.99983	0.006081	0.0011909	3.28473e-07
1	rs12409966	72539545	C	T	0.420186	0.99985	0.0060677	0.0011908	3.48257e-07
1	rs2422135	72540398	T	C	0.420248	0.99985	0.0060935	0.0011908	3.10027e-07
1	rs11209905	72540875	T	C	0.420249	0.99986	0.0060904	0.0011907	3.14268e-07
1	rs12049085	72542738	C	T	0.420279	0.99986	0.0060874	0.0011908	3.18566e-07
1	rs1486108	72543338	A	T	0.50778	0.9996	-0.0060143	0.0011762	3.17103e-07
1	rs7542278	72543910	G	A	0.508044	0.99968	-0.0060026	0.0011759	3.3136e-07
1	rs11209906	72545694	C	T	0.420234	0.99988	0.0060861	0.0011906	3.19227e-07
1	rs12130387	72547396	G	C	0.420122	0.99988	0.006063	0.0011906	3.53753e-07
1	rs35645202	72548617	C	T	0.508096	0.99969	-0.0059859	0.0011757	3.55549e-07
1	rs988421	72549836	C	T	0.508097	0.99969	-0.0059858	0.0011756	3.55304e-07
1	rs11209908	72550500	A	T	0.508096	0.99969	-0.0059879	0.0011756	3.51884e-07
1	rs12085418	72553891	G	T	0.508094	0.99969	-0.0059876	0.0011755	3.51803e-07
1	rs12091740	72553991	T	C	0.508071	0.99966	-0.0059662	0.0011754	3.86011e-07
1	rs2821260	72554093	C	T	0.579852	1	-0.0060504	0.00119	3.69318e-07
1	rs7541651	72554833	T	A	0.508163	0.99892	-0.0060504	0.0011784	2.82879e-07
1	rs12140090	72558138	T	C	0.454834	0.99813	0.0068059	0.0011855	9.43844e-09
1	rs727726	72559740	C	T	0.524987	0.99813	-0.0063939	0.0011825	6.41505e-08
1	rs2220253	72565460	C	T	0.526595	0.99858	-0.0063175	0.001181	8.82673e-08
1	rs2630392	72569613	T	A	0.52674	0.99873	-0.0063556	0.0011802	7.23436e-08
1	rs1486091	72571364	C	T	0.526743	0.99877	-0.0063638	0.0011802	6.97429e-08
1	rs1352082	72571656	C	A	0.454445	0.99876	0.0068686	0.0011833	6.461e-09
1	rs1486093	72573363	T	C	0.454433	0.99883	0.0068886	0.0011833	5.82908e-09
1	rs1486094	72573432	T	A	0.526543	0.9989	-0.0063783	0.0011797	6.42392e-08
1	rs1564970	72573798	T	C	0.454358	0.99884	0.0068729	0.0011833	6.32703e-09
1	rs2630395	72577177	G	A	0.526105	0.99869	-0.0064362	0.0011812	5.07458e-08
1	rs2821246	72577179	T	A	0.526105	0.99877	-0.0064423	0.0011812	4.9238e-08
1	rs67474621	72577950	A	T	0.508179	0.98047	0.0067028	0.001234	5.58213e-08
1	rs12402629	72578709	T	C	0.455074	0.99911	0.0070632	0.0011824	2.32381e-09
1	rs1385912	72583375	T	A	0.525667	0.9992	-0.0066014	0.0011787	2.14042e-08
1	rs2630400	72583763	G	A	0.52558	0.99923	-0.0066069	0.0011786	2.07491e-08
1	rs1486096	72584184	G	A	0.455559	0.99928	0.0071019	0.0011815	1.84799e-09
1	rs11209915	72586208	C	T	0.455005	0.99926	0.0070892	0.0011818	1.99388e-09
1	rs11209916	72586209	A	G	0.45501	0.99926	0.0070903	0.0011818	1.98153e-09
1	rs7556006	72587186	G	C	0.455426	0.99938	0.0070976	0.0011812	1.87111e-09
1	rs2821239	72590193	G	A	0.525776	0.99931	-0.0065784	0.001178	2.34693e-08
1	rs2630406	72590865	G	A	0.525766	0.99931	-0.0065787	0.001178	2.34585e-08
1	rs4649954	72593174	G	T	0.455236	0.9994	0.0070617	0.001181	2.24492e-09
1	rs12141628	72593767	C	T	0.455216	0.99939	0.0070638	0.0011811	2.22229e-09
1	rs12132602	72597051	A	G	0.455228	0.99941	0.0070772	0.001181	2.06824e-09
1	rs12750634	72597654	T	A	0.455226	0.99941	0.0070781	0.001181	2.05968e-09
1	rs2630390	72603400	C	G	0.525841	0.99936	-0.0066118	0.001178	1.99297e-08
1	rs57316908	72609955	G	C	0.455252	0.99936	0.0070971	0.0011814	1.88712e-09
1	rs11209920	72610802	A	T	0.455252	0.99935	0.0070971	0.0011814	1.88973e-09
1	rs12133604	72610879	G	T	0.455251	0.99935	0.0070968	0.0011814	1.89234e-09
1	rs11209921	72612371	C	T	0.455285	0.99924	0.0071118	0.0011818	1.77256e-09
1	rs7515320	72613608	G	T	0.455205	0.99911	0.0071122	0.0011822	1.78731e-09
1	rs7541218	72613917	C	T	0.455134	0.99908	0.0071015	0.0011823	1.89496e-09
1	rs7517923	72614077	G	T	0.454954	0.99899	0.0071096	0.0011827	1.8395e-09
1	rs2422136	72618544	C	A	0.493308	0.99913	0.0071214	0.0011772	1.45412e-09
1	rs2422137	72619961	C	A	0.45138	0.99837	0.0071031	0.0011841	1.99205e-09
1	rs11209928	72627031	G	A	0.49245	0.99986	0.007155	0.0011755	1.15319e-09
1	rs2821296	72629795	T	C	0.492489	0.99987	0.0071254	0.0011753	1.3406e-09
1	rs2630431	72634986	T	C	0.492454	0.99985	0.0071511	0.0011753	1.16923e-09
1	rs2821295	72639856	G	A	0.492374	0.99981	0.0072287	0.0011754	7.75354e-10
1	rs2821293	72642650	G	A	0.492555	0.99983	0.0072232	0.0011755	8.00571e-10
1	rs11209932	72642877	A	G	0.492511	0.99985	0.0071943	0.0011753	9.30037e-10
1	rs12036585	72644116	C	T	0.492367	0.99982	0.0072181	0.0011754	8.21107e-10
1	rs6699731	72645734	G	A	0.492423	0.99984	0.007199	0.0011754	9.09285e-10
1	rs6699841	72645850	G	A	0.492435	0.99983	0.007196	0.0011754	9.24911e-10
1	rs11209933	72647443	A	G	0.492506	0.99986	0.0071954	0.0011753	9.24698e-10
1	rs6668604	72650925	G	T	0.492358	0.99982	0.0072274	0.0011754	7.81448e-10
1	rs2821288	72661104	C	T	0.507954	0.99985	-0.0072424	0.0011758	7.31139e-10
1	rs2821285	72667196	C	T	0.507838	0.99982	-0.007236	0.0011759	7.5753e-10
1	rs2797540	72673194	G	A	0.5078	0.99966	-0.0072026	0.001176	9.08657e-10
1	rs1858600	72674489	C	T	0.50783	0.99984	-0.0072124	0.0011758	8.58025e-10
1	rs1194259	72681358	A	G	0.507916	0.99989	-0.0071962	0.0011758	9.3476e-10
1	rs1675356	72683226	C	T	0.507798	0.99979	-0.0071869	0.0011758	9.83558e-10
1	rs1194286	72688503	G	A	0.507837	1	-0.0071612	0.0011754	1.11276e-09
1	rs1205484	72695547	G	T	0.507697	0.99994	-0.0071925	0.0011764	9.71404e-10
1	rs1194273	72696927	C	T	0.507669	0.99982	-0.0071936	0.0011767	9.76787e-10
1	rs2797543	72701100	G	A	0.507626	0.99976	-0.0072132	0.0011773	8.98669e-10
1	rs1194271	72701965	A	G	0.50749	0.99973	-0.0071077	0.0011767	1.54028e-09
1	rs1209251	72701991	C	G	0.507479	0.99973	-0.0070872	0.0011767	1.71514e-09
1	rs1194270	72702313	T	C	0.507439	0.99966	-0.0070998	0.0011771	1.6233e-09
1	rs1194269	72703860	G	A	0.507669	0.99941	-0.0072145	0.0011783	9.21086e-10
1	rs1194267	72704526	A	G	0.507777	0.99926	-0.007218	0.0011789	9.20026e-10
1	rs1194265	72707226	A	G	0.507784	0.99925	-0.0072229	0.0011789	8.96809e-10
1	rs1194263	72708154	G	C	0.507691	0.99925	-0.0072237	0.0011789	8.931e-10
1	rs1026567	72708584	A	G	0.50778	0.99922	-0.007225	0.001179	8.90225e-10
1	rs1026566	72709042	G	A	0.507665	0.99917	-0.0072276	0.0011791	8.82673e-10
1	rs1194284	72712529	A	C	0.507757	0.99864	-0.0072523	0.0011806	8.11895e-10
1	rs2126077	72712607	A	T	0.488596	0.99867	-0.0068241	0.0011801	7.3536e-09
1	rs1194283	72713037	C	T	0.507656	0.99804	-0.0072758	0.0011819	7.47137e-10
1	rs1194282	72713559	T	C	0.507866	0.99743	-0.0072864	0.0011835	7.43704e-10
1	rs1194281	72714003	T	C	0.507629	0.99694	-0.0073732	0.0011842	4.78189e-10
1	rs1194278	72714220	C	T	0.507652	0.99668	-0.0073469	0.0011846	5.57314e-10
1	rs1194277	72714331	C	G	0.507819	0.99663	-0.0073425	0.0011852	5.83714e-10
1	rs1776012	72717743	A	G	0.517764	0.99916	-0.0060001	0.0011789	3.58922e-07
1	rs61765646	72723211	T	A	0.201007	0.99902	-0.0074155	0.0014698	4.52898e-07
1	rs34723450	72724409	A	C	0.201102	0.99905	-0.0074038	0.0014694	4.69137e-07
1	rs9424977	72725344	T	C	0.517464	0.9993	-0.0059777	0.0011783	3.91652e-07
1	rs1380995	72733841	A	T	0.517452	0.99928	-0.0059729	0.0011782	3.99393e-07
1	rs12137231	72735458	T	C	0.516675	0.99942	-0.0060533	0.001177	2.7077e-07
1	rs34376163	72738699	T	C	0.20109	0.99904	-0.0074125	0.0014694	4.54988e-07
1	rs12737564	72739527	A	C	0.201022	0.99906	-0.0073931	0.0014695	4.88315e-07
1	rs7549792	72740634	G	A	0.517357	0.99932	-0.0059813	0.0011782	3.84149e-07
1	rs11584611	72741829	T	C	0.517441	0.99931	-0.0060172	0.0011783	3.28322e-07
1	rs9425081	72742235	G	T	0.51735	0.99932	-0.0060087	0.0011783	3.41114e-07
1	rs34020954	72742387	C	T	0.200915	0.99909	-0.0073625	0.0014697	5.46135e-07
1	rs3101340	72744144	G	A	0.517276	0.99911	-0.0060706	0.0011787	2.60256e-07
1	rs34874247	72744950	C	G	0.200668	0.99913	-0.0074175	0.00147	4.51544e-07
1	rs1870676	72744996	T	C	0.482632	0.99902	0.0061109	0.001179	2.18374e-07
1	rs34579341	72745962	A	G	0.200817	0.99916	-0.0074576	0.0014695	3.87972e-07
1	rs3101341	72747844	C	T	0.482384	0.99911	0.0061835	0.001179	1.56639e-07
1	rs3101339	72748669	A	C	0.599653	0.99973	0.0085472	0.0012003	1.07647e-12
1	rs34361149	72750470	G	A	0.19265	0.99985	-0.0082453	0.0014889	3.06267e-08
1	rs11209943	72750500	A	G	0.599626	0.99976	0.0085494	0.0011996	1.02802e-12
1	rs3101337	72751134	C	T	0.599711	0.99999	0.0086168	0.0011989	6.62217e-13
1	rs3101336	72751185	T	C	0.599673	1	0.0085676	0.0011991	9.01571e-13
1	rs2613499	72751552	A	G	0.19263	0.99997	-0.0081773	0.0014891	3.98566e-08
1	rs12740789	72752073	G	A	0.192494	0.99987	-0.0082181	0.0014891	3.41822e-08
1	rs2815765	72752230	T	C	0.599557	0.99993	0.0086199	0.0011989	6.51628e-13
1	rs2613498	72752939	C	T	0.192631	0.99997	-0.0081776	0.0014891	3.98107e-08
1	rs61765650	72753112	A	G	0.192491	0.99988	-0.0082066	0.001489	3.56287e-08
1	rs2613497	72753825	A	T	0.807288	0.99995	0.0081921	0.0014892	3.77833e-08
1	rs2568953	72753956	T	C	0.80736	0.99997	0.00819	0.0014891	3.79839e-08
1	rs2815764	72754123	A	G	0.807366	0.99997	0.0081938	0.001489	3.74283e-08
1	rs61765651	72754314	C	T	0.192528	0.99981	-0.0082572	0.0014892	2.94781e-08
1	rs2613496	72754788	T	C	0.80737	0.99997	0.00819	0.001489	3.79665e-08
1	rs2568952	72755105	C	G	0.599713	0.99997	0.0086243	0.0011989	6.3387e-13
1	rs2815757	72764289	C	T	0.80729	1	0.008192	0.0014888	3.75232e-08
1	rs2568956	72764376	T	C	0.599631	0.99995	0.0086194	0.0011989	6.51628e-13
1	rs2568957	72764430	A	G	0.80741	0.99999	0.0081875	0.001489	3.83178e-08
1	rs2568958	72765116	G	A	0.599523	1	0.0086706	0.0011991	4.80839e-13
1	rs11209948	72811904	G	T	0.599571	1	0.0085728	0.0011984	8.47227e-13
1	rs2568960	72812249	A	G	0.599731	1	0.0086053	0.0011988	7.07946e-13
1	rs2815753	72812324	G	A	0.598864	1	0.0086265	0.0011996	6.44169e-13
1	rs2815752	72812440	G	A	0.599355	1	0.0084294	0.0011998	2.13796e-12
1	rs2613494	72812657	A	G	0.59974	0.99997	0.0086189	0.0011991	6.59174e-13
1	rs2568961	72812747	C	T	0.599485	0.99992	0.0086477	0.0011992	5.54626e-13
1	rs1460943	72813129	C	T	0.599677	0.99981	0.0086242	0.0011995	6.51628e-13
1	rs1432639	72813218	C	A	0.599366	0.99963	0.0086057	0.0011997	7.32825e-13
1	rs1460942	72813256	A	T	0.599696	0.9998	0.0086243	0.0011995	6.5013e-13
1	rs1460940	72814617	G	A	0.801642	0.99947	0.0079427	0.0014744	7.16968e-08
1	rs2815749	72814783	A	G	0.801627	0.99948	0.0079375	0.0014743	7.29625e-08
1	rs2815748	72816147	G	A	0.801718	0.99937	0.007976	0.0014743	6.30812e-08
1	rs2012697	72819612	T	C	0.594468	0.99967	0.0084692	0.0011975	1.52757e-12
1	rs2613500	72819884	T	C	0.801781	0.99951	0.0079528	0.0014743	6.88335e-08
1	rs2815747	72821126	G	T	0.801673	0.99955	0.0079777	0.0014739	6.20869e-08
1	rs990871	72823713	C	T	0.593981	1	0.0084559	0.0011964	1.57761e-12
1	rs6661921	72824855	G	A	0.593741	0.99984	0.0085207	0.0011969	1.09144e-12
1	rs6687024	72824860	C	T	0.593833	0.99981	0.0085056	0.0011971	1.20504e-12
1	rs6699744	72825144	A	T	0.612022	0.99744	0.0089463	0.001213	1.64059e-13
1	rs10889947	72828221	T	C	0.593798	0.99983	0.0084658	0.001197	1.52757e-12
1	rs11209950	72829680	A	T	0.594074	0.9999	0.0084943	0.0011972	1.2942e-12
1	rs2613508	72833582	C	T	0.801661	0.99957	0.0079561	0.0014746	6.84857e-08
1	rs2613507	72834503	A	G	0.801613	0.99952	0.0079678	0.0014747	6.56145e-08
1	rs2613505	72835410	C	T	0.801127	0.99955	0.0080201	0.0014733	5.22757e-08
1	rs2613504	72835740	G	A	0.801597	0.99951	0.0079676	0.0014748	6.57052e-08
1	rs1841499	72836456	A	T	0.593992	0.99984	0.008487	0.0011976	1.38038e-12
1	rs7531118	72837239	T	C	0.529312	0.99688	0.0082265	0.0011863	4.08319e-12
1	rs11209951	72837490	C	T	0.593543	0.9998	0.0085396	0.0011976	1.00231e-12
1	rs11209952	72837500	C	T	0.593249	0.99972	0.0085092	0.0011977	1.2106e-12
1	rs10789336	72838406	G	A	0.594222	0.99982	0.0084662	0.001198	1.58489e-12
1	rs1993709	72838529	A	G	0.801635	0.99948	0.0079538	0.0014753	6.99359e-08
1	rs2613503	72839774	C	A	0.801618	0.99941	0.0079557	0.0014757	7.00648e-08
1	rs1599339	72846190	A	G	0.797489	0.99764	0.0075024	0.0014713	3.41271e-07
1	rs1599337	72846460	C	G	0.795843	0.99795	0.0072823	0.0014661	6.79986e-07
1	rs1599335	72847620	A	C	0.583143	0.9993	0.0077944	0.0011963	7.26106e-11
1	rs2815781	72848682	A	T	0.602726	0.99976	0.0082097	0.0012031	8.87156e-12
1	rs1841493	72849086	G	A	0.584625	0.9993	0.0078086	0.0011962	6.69885e-11
1	rs2613480	72850392	T	C	0.60221	0.99974	0.0082313	0.0012029	7.78037e-12
1	rs2815778	72850425	G	A	0.602225	0.99975	0.0082306	0.0012029	7.7983e-12
1	rs1961767	72852773	G	A	0.583129	0.99942	0.0077742	0.0011951	7.76247e-11
1	rs1072882	72852995	G	A	0.583174	0.99941	0.0077645	0.0011951	8.22243e-11
1	rs2815775	72853409	C	T	0.797696	0.99966	0.0075658	0.0014639	2.36592e-07
1	rs1460939	72861567	A	T	0.797626	0.99971	0.007536	0.0014633	2.60795e-07
1	rs1824530	72863102	C	T	0.583254	0.9995	0.0077909	0.0011948	6.99842e-11
1	rs4650133	72863906	G	A	0.583166	0.99953	0.0078368	0.0011947	5.39511e-11
1	rs1903372	72865045	A	G	0.602817	0.99982	0.0082375	0.0012027	7.43019e-12
1	rs1599334	72866574	T	G	0.583203	0.99943	0.0078542	0.0011949	4.93174e-11
1	rs2815767	72866847	A	G	0.602721	0.9998	0.008206	0.0012026	8.89201e-12
1	rs2613473	72866971	G	A	0.602772	0.99982	0.0082211	0.0012026	8.12831e-12
1	rs290697	72870881	G	T	0.635354	0.99991	0.007546	0.0012224	6.70502e-10
1	rs11209960	72871160	C	T	0.583179	0.99944	0.0078256	0.0011948	5.76766e-11
1	rs1838662	72874257	C	T	0.583039	0.99941	0.007795	0.0011948	6.85488e-11
1	rs2590943	72874456	A	G	0.797579	0.99974	0.0075958	0.0014629	2.07826e-07
1	rs10789338	72875201	A	T	0.583	0.99943	0.0077952	0.0011947	6.82339e-11
1	rs11209961	72875646	T	A	0.582988	0.99942	0.0077959	0.0011947	6.80769e-11
1	rs290703	72876286	G	A	0.626771	0.99997	0.0075838	0.0012164	4.52793e-10
1	rs290702	72876346	A	G	0.626733	1	0.0076506	0.0012165	3.20184e-10
1	rs7532281	72882343	C	G	0.583206	0.99927	0.0078829	0.0011953	4.2658e-11
1	rs11209963	72883303	A	G	0.797606	0.99961	0.0076803	0.0014634	1.53815e-07
1	rs10789339	72884712	G	A	0.58322	0.9993	0.0079132	0.0011952	3.58096e-11
1	rs11209964	72885087	C	T	0.582643	0.99928	0.0079429	0.001195	3.00608e-11
1	rs2590942	72885281	T	G	0.20246	0.9996	-0.0077034	0.0014632	1.40378e-07
1	rs7549534	72885969	G	C	0.583167	0.99925	0.0079189	0.0011953	3.48337e-11
1	rs6673910	72886559	C	G	0.58322	0.99926	0.0079451	0.0011954	3.00608e-11
1	rs2492971	72887188	C	T	0.202433	0.99959	-0.007729	0.0014632	1.27585e-07
1	rs10889950	72887750	C	T	0.58323	0.99926	0.0079431	0.0011953	3.03389e-11
1	rs10889951	72887886	G	A	0.583216	0.99925	0.0079428	0.0011954	3.04789e-11
1	rs4649955	72888654	C	T	0.202413	0.99958	-0.0077196	0.001463	1.31674e-07
1	rs2815766	72889878	T	C	0.20243	0.99958	-0.0077292	0.0014632	1.27556e-07
1	rs10889952	72890548	T	A	0.583306	0.99925	0.0079328	0.0011954	3.22107e-11
1	rs2797104	72891435	G	A	0.202429	0.99958	-0.0077305	0.0014632	1.26911e-07
1	rs6424469	72893648	C	A	0.583249	0.99925	0.0079369	0.0011954	3.14775e-11
1	rs6424470	72893683	T	G	0.58321	0.99924	0.0079285	0.0011954	3.3037e-11
1	rs2166314	72895551	C	T	0.583189	0.99927	0.0079302	0.0011953	3.25837e-11
1	rs2422221	72896654	C	T	0.583202	0.99926	0.0079257	0.0011953	3.34195e-11
1	rs980243	72897106	A	G	0.583237	0.99927	0.0079448	0.0011953	3.00608e-11
1	rs1445582	72897985	C	A	0.583252	0.99924	0.0079269	0.0011954	3.33426e-11
1	rs782257	72899059	G	A	0.202429	0.99958	-0.0077381	0.0014632	1.2331e-07
1	rs1445581	72899359	A	G	0.58326	0.99927	0.0079513	0.0011953	2.89734e-11
1	rs992956	72901141	T	G	0.202435	0.99957	-0.0077395	0.0014632	1.22687e-07
1	rs1373914	72901515	C	T	0.202478	0.9996	-0.0077093	0.0014629	1.36678e-07
1	rs1373913	72901573	T	C	0.583845	0.99925	0.0079473	0.0011956	2.99226e-11
1	rs6424471	72901752	T	G	0.583828	0.99926	0.007942	0.0011956	3.08319e-11
1	rs1084441	72902623	G	A	0.396666	0.99956	-0.0083357	0.0012035	4.33511e-12
1	rs1084440	72902776	T	A	0.39668	0.99955	-0.0083363	0.0012036	4.32514e-12
1	rs1084439	72902919	T	G	0.396642	0.99964	-0.0083436	0.0012034	4.12098e-12
1	rs1596762	72902974	T	C	0.583812	0.99926	0.0079606	0.0011956	2.77971e-11
1	rs7531797	72903118	A	G	0.583846	0.99927	0.0079598	0.0011956	2.78612e-11
1	rs12035943	72904244	C	G	0.583726	0.99928	0.007948	0.0011955	2.97852e-11
1	rs782240	72906385	G	A	0.202364	0.99955	-0.007706	0.0014637	1.40572e-07
1	rs1822977	72906443	A	G	0.58377	0.99927	0.0079663	0.0011956	2.68534e-11
1	rs2121056	72906786	A	G	0.583787	0.99928	0.0079663	0.0011955	2.67917e-11
1	rs782239	72908137	T	C	0.396689	0.99963	-0.0083195	0.0012034	4.74242e-12
1	rs7534013	72909011	A	G	0.583726	0.99928	0.0079358	0.0011955	3.19154e-11
1	rs4649956	72909435	C	T	0.583734	0.99928	0.0079467	0.0011955	2.99226e-11
1	rs12026130	72910098	T	C	0.583261	0.99918	0.007864	0.0011961	4.87528e-11
1	rs10889955	72910182	T	G	0.583728	0.99928	0.0079496	0.0011955	2.95121e-11
1	rs11209968	72911317	T	A	0.583726	0.99926	0.0079548	0.0011956	2.86418e-11
1	rs782252	72911829	C	T	0.396839	0.99954	-0.0082934	0.0012035	5.55904e-12
1	rs2422222	72912745	G	A	0.583554	0.99924	0.0079225	0.0011958	3.46737e-11
1	rs7535539	72913499	C	A	0.583771	0.99927	0.0079501	0.0011956	2.94442e-11
1	rs782246	72915804	G	A	0.364008	0.99959	-0.0076218	0.0012239	4.74024e-10
1	rs782245	72915844	G	A	0.202299	0.99953	-0.0077346	0.0014638	1.26619e-07
1	rs11209969	72916124	G	A	0.583758	0.99929	0.0079556	0.0011956	2.85102e-11
1	rs782244	72916451	G	A	0.364006	0.9996	-0.0076195	0.0012239	4.79623e-10
1	rs782243	72916538	C	T	0.396576	0.99954	-0.0083191	0.0012038	4.84172e-12
1	rs782242	72916574	C	T	0.202306	0.99953	-0.0077298	0.0014638	1.28825e-07
1	rs2121055	72920283	A	G	0.583809	0.99928	0.007951	0.0011956	2.93089e-11
1	rs12759396	72921381	G	A	0.583417	0.99913	0.0079819	0.0011958	2.47742e-11
1	rs782221	72924057	C	T	0.202259	0.99954	-0.0077729	0.0014639	1.09825e-07
1	rs4650138	72924689	C	A	0.583761	0.99928	0.007964	0.0011956	2.71644e-11
1	rs782219	72924810	A	G	0.372497	0.99965	-0.0076963	0.001218	2.64241e-10
1	rs4650139	72924848	C	T	0.583837	0.99928	0.0079883	0.0011956	2.37137e-11
1	rs782218	72925397	G	C	0.202283	0.99957	-0.0078095	0.0014634	9.48418e-08
1	rs61771778	72926855	A	G	0.202326	0.99961	-0.0077527	0.001463	1.16386e-07
1	rs7523080	72927346	G	A	0.583792	0.99926	0.007996	0.0011957	2.28034e-11
1	rs1838658	72928467	T	C	0.364002	0.9996	-0.0076287	0.0012239	4.58142e-10
1	rs12035763	72930635	T	C	0.583689	0.99917	0.0080032	0.0011959	2.19786e-11
1	rs1664410	72932316	G	T	0.202062	0.99952	-0.0077847	0.0014645	1.06341e-07
1	rs782237	72934077	G	C	0.363818	0.99957	-0.0076634	0.0012241	3.84415e-10
1	rs782236	72934826	A	G	0.396353	0.99958	-0.0083778	0.001204	3.45144e-12
1	rs10889956	72936345	C	T	0.616286	0.99923	0.0073035	0.0012124	1.70451e-09
1	rs1822981	72936795	C	T	0.607795	0.99929	0.0073881	0.0012076	9.49292e-10
1	rs949773	72937078	C	G	0.627635	0.99962	0.0077739	0.0012181	1.75307e-10
1	rs1807758	72937523	C	T	0.627637	0.99962	0.0077722	0.0012181	1.76889e-10
1	rs7530496	72937842	A	G	0.58378	0.99926	0.0080346	0.0011959	1.84077e-11
1	rs10889957	72938027	G	A	0.627812	0.99955	0.007801	0.0012189	1.55382e-10
1	rs10493498	72938249	A	C	0.616424	0.99918	0.0073259	0.001213	1.54525e-09
1	rs796698	72938495	C	T	0.202179	0.99957	-0.0078286	0.0014637	8.88178e-08
1	rs7536869	72939855	A	C	0.636193	0.9995	0.0077347	0.0012243	2.65644e-10
1	rs10789340	72940273	A	G	0.623572	0.99913	0.008595	0.0012166	1.61436e-12
1	rs7550173	72944617	A	T	0.607995	0.99916	0.0074243	0.0012083	8.03711e-10
1	rs11209972	72944714	A	G	0.583924	0.99915	0.0080638	0.0011964	1.58489e-11
1	rs782214	72945128	A	G	0.201934	0.99948	-0.0078303	0.0014651	9.06985e-08
1	rs782212	72945666	C	T	0.363628	0.99942	-0.0077506	0.0012249	2.49287e-10
1	rs782211	72946328	G	A	0.201938	0.99948	-0.0078282	0.0014651	9.13692e-08
1	rs12033462	72947342	G	A	0.608208	0.9991	0.0073658	0.0012087	1.10103e-09
1	rs782210	72947430	T	C	0.372117	0.99948	-0.0078296	0.0012191	1.34122e-10
1	rs707444	72949290	G	A	0.201937	0.99946	-0.0078319	0.0014651	9.01364e-08
1	rs4649957	72949748	A	T	0.583942	0.99913	0.0080502	0.0011964	1.71791e-11
1	rs1822979	72951344	C	T	0.583894	0.99911	0.0080738	0.0011964	1.49968e-11
1	rs782208	72953022	T	C	0.372098	0.99948	-0.0078154	0.001219	1.4471e-10
1	rs782207	72953251	G	A	0.372091	0.99947	-0.0078136	0.0012191	1.46386e-10
1	rs813004	72954611	A	C	0.371748	0.99929	-0.0078527	0.0012202	1.22999e-10
1	rs4545290	72955823	A	G	0.249425	0.99939	-0.0068622	0.0013609	4.60151e-07
1	rs10493499	72955990	T	C	0.249598	0.99929	-0.0068684	0.0013611	4.51024e-07
1	rs61771794	72956259	G	C	0.249555	0.99937	-0.0069172	0.0013607	3.70425e-07
1	rs10889958	72956535	A	T	0.609387	0.99873	0.0071895	0.0012101	2.83531e-09
1	rs61771795	72956912	G	A	0.249436	0.99932	-0.0068819	0.0013611	4.28549e-07
1	rs11586991	72957054	T	C	0.249549	0.99928	-0.0069292	0.0013612	3.57355e-07
1	rs11588862	72957909	A	C	0.249502	0.99921	-0.0069553	0.0013614	3.2434e-07
1	rs782202	72958148	G	T	0.750405	0.99902	0.0069508	0.0013618	3.3266e-07
1	rs61771796	72958533	A	G	0.249547	0.99936	-0.0069542	0.0013613	3.24788e-07
1	rs61771797	72958599	C	A	0.249184	0.99918	-0.0069139	0.0013627	3.90391e-07
1	rs61771798	72958702	A	G	0.249176	0.99931	-0.0069171	0.0013625	3.84149e-07
1	rs72684685	72958905	G	A	0.249467	0.99982	-0.0069544	0.0013603	3.18346e-07
1	rs61771799	72959039	G	A	0.249746	1	-0.0069428	0.0013599	3.30446e-07
1	rs662655	73305782	G	A	0.452702	0.99718	0.0058641	0.0011899	8.30042e-07
1	rs2841192	73307627	C	T	0.481405	0.99868	-0.005996	0.0011819	3.91021e-07
1	rs12129942	73309082	C	T	0.514611	0.99899	0.0061352	0.0011806	2.03002e-07
1	rs940917	73310138	C	T	0.481348	0.99945	-0.0060163	0.0011798	3.41036e-07
1	rs7546928	73311542	G	A	0.481804	0.9995	-0.0059392	0.0011797	4.79623e-07
1	rs1917881	73313762	G	A	0.481418	0.99975	-0.0059188	0.0011784	5.098e-07
1	rs2901713	73314473	C	T	0.481256	0.99979	-0.0059249	0.0011785	4.96935e-07
1	rs1525979	73314547	C	T	0.48141	0.99977	-0.0059192	0.0011782	5.06407e-07
1	rs1525978	73314894	T	A	0.481404	0.99979	-0.0059262	0.0011781	4.89892e-07
1	rs10889994	73318565	C	T	0.481249	0.99985	-0.0059358	0.001178	4.68058e-07
1	rs12066492	73318667	T	C	0.48138	0.99983	-0.005937	0.0011778	4.63447e-07
1	rs7519251	73321797	G	A	0.481249	0.99984	-0.0059312	0.0011779	4.7687e-07
1	rs6424496	73331948	A	G	0.485506	0.99985	-0.0060859	0.001177	2.33453e-07
1	rs6657272	73332211	C	A	0.480518	0.99985	-0.0058654	0.0011776	6.3314e-07
1	rs11210077	73333163	A	G	0.484552	0.99974	-0.005993	0.001178	3.63329e-07
1	rs1525996	73334735	G	A	0.480431	0.99986	-0.0058614	0.0011777	6.46398e-07
1	rs11210080	73336263	A	C	0.480493	1	-0.0058819	0.0011779	5.93745e-07
1	rs11210082	73343966	G	A	0.482499	0.99962	-0.005819	0.001178	7.82889e-07
1	rs12565252	73344155	G	C	0.483148	0.99951	-0.0059536	0.0011781	4.3381e-07
1	rs1405051	73348484	G	A	0.48318	0.99947	-0.0059458	0.001178	4.48436e-07
1	rs6679116	73348889	C	A	0.483178	0.99947	-0.0059446	0.001178	4.50713e-07
1	rs6689491	73352029	C	A	0.483177	0.99952	-0.0059267	0.001178	4.87978e-07
1	rs6657082	73353328	A	T	0.483146	0.99944	-0.0059507	0.0011782	4.40453e-07
1	rs11210084	73361777	G	C	0.483099	0.99953	-0.0059532	0.001178	4.33311e-07
1	rs11210085	73362466	T	G	0.48307	0.99947	-0.0059666	0.001178	4.08696e-07
1	rs1464952	73362999	A	C	0.483069	0.99947	-0.0059667	0.001178	4.08413e-07
1	rs12727364	73369708	A	G	0.481267	0.99946	-0.0058976	0.001178	5.55137e-07
1	rs7523396	73371702	T	C	0.48125	0.99945	-0.0059029	0.0011781	5.43e-07
1	rs7525762	73371816	T	C	0.481271	0.99946	-0.0059031	0.001178	5.41751e-07
1	rs7529752	73376127	G	A	0.481283	0.99946	-0.0059073	0.001178	5.31618e-07
1	rs9970090	73382356	C	T	0.481312	0.99952	-0.0058917	0.001178	5.68984e-07
1	rs4330880	73388521	A	G	0.479835	0.9995	-0.0058134	0.0011781	8.04452e-07
1	rs4579707	73396527	C	T	0.481604	0.99971	-0.00579	0.0011778	8.83487e-07
1	rs4526565	73402002	G	A	0.481788	0.99974	-0.0057852	0.001178	9.06776e-07
1	rs4271155	73402010	C	G	0.481764	0.99974	-0.0057954	0.001178	8.66762e-07
1	rs4272573	73402421	C	G	0.48163	0.99987	-0.005807	0.0011773	8.12831e-07
1	rs7536364	73408437	G	A	0.481618	0.99986	-0.0058077	0.0011774	8.11521e-07
1	rs6424507	73408983	T	C	0.481612	0.99978	-0.005832	0.0011776	7.33669e-07
1	rs4589057	73412289	G	T	0.51521	0.99839	0.0062708	0.0011806	1.08693e-07
1	rs4584349	73419657	C	T	0.481361	0.9998	-0.0058332	0.0011776	7.29625e-07
1	rs12122377	73426984	C	T	0.513165	0.99994	0.0063402	0.0011762	7.02587e-08
1	rs4269731	73428581	A	G	0.477347	0.99987	-0.0063847	0.0011778	5.92925e-08
1	rs11210099	73429567	T	C	0.477343	0.99988	-0.0063841	0.0011777	5.94292e-08
1	rs7516673	73429853	A	G	0.477348	0.99987	-0.0063856	0.0011777	5.90201e-08
1	rs11210100	73435629	A	G	0.476311	0.99987	-0.0063033	0.0011778	8.72369e-08
1	rs6667006	73436249	T	C	0.514094	0.99998	0.0062711	0.001176	9.69617e-08
1	rs6667756	73445967	C	G	0.476414	0.99989	-0.0063195	0.0011778	8.07049e-08
1	rs4233093	73446245	G	A	0.516326	0.99969	0.0063009	0.0011774	8.72569e-08
1	rs12724536	73446704	G	A	0.507097	0.99987	0.0059155	0.001176	4.90117e-07
1	rs12042865	73446790	C	T	0.476761	0.99987	-0.0062989	0.0011778	8.90225e-08
1	rs12025473	73448345	G	C	0.476702	0.99979	-0.0061745	0.0011781	1.59809e-07
1	rs66820357	73450187	C	A	0.476376	0.99978	-0.0062375	0.0011783	1.20005e-07
1	rs6694433	73450470	A	C	0.476388	0.99976	-0.0062345	0.0011784	1.21843e-07
1	rs6657069	73450706	G	A	0.476404	0.99977	-0.0062302	0.0011784	1.24366e-07
1	rs12044276	73458846	C	T	0.46126	0.99962	-0.0063246	0.0011797	8.2699e-08
1	rs11210103	73459777	T	A	0.461234	0.99969	-0.0062491	0.0011795	1.17058e-07
1	rs7516446	73466797	G	A	0.461377	0.99978	-0.0062841	0.0011792	9.87416e-08
1	rs12097442	73484026	T	G	0.461549	0.99982	-0.0064108	0.001179	5.41253e-08
1	rs4559446	73507348	C	G	0.461203	0.99978	-0.0063902	0.0011792	6.00206e-08
1	rs6424508	73507701	A	G	0.461185	0.99977	-0.0064123	0.0011792	5.40132e-08
1	rs10889999	73509067	G	A	0.461212	0.99946	-0.0063531	0.00118	7.29625e-08
1	rs11210108	73513786	C	T	0.461213	0.99943	-0.0063505	0.0011801	7.40457e-08
1	rs12143820	73516461	C	T	0.529179	0.99952	0.0062797	0.0011778	9.72747e-08
1	rs11210111	73516572	C	A	0.461705	0.99944	-0.0064168	0.0011799	5.3765e-08
1	rs4604650	73518904	G	A	0.529174	0.9995	0.0062724	0.0011778	1.00716e-07
1	rs12410787	73522589	C	T	0.529188	0.9995	0.0062737	0.0011778	1.00023e-07
1	rs6690611	73522868	C	A	0.461194	0.99945	-0.0063548	0.00118	7.23936e-08
1	rs6657470	73523256	T	A	0.461194	0.99945	-0.006355	0.00118	7.23103e-08
1	rs12021955	73524225	C	A	0.461192	0.99945	-0.0063553	0.00118	7.22104e-08
1	rs12022006	73524351	C	A	0.461195	0.99946	-0.0063552	0.00118	7.22437e-08
1	rs11210114	73527633	G	T	0.461195	0.99946	-0.0063493	0.00118	7.42677e-08
1	rs7554291	73527750	A	G	0.461196	0.99945	-0.0063511	0.00118	7.36377e-08
1	rs7519995	73528252	G	C	0.461198	0.99946	-0.0063503	0.00118	7.38924e-08
1	rs7526372	73530246	G	C	0.461205	0.99945	-0.0063401	0.00118	7.75354e-08
1	rs7552256	73530815	C	T	0.461212	0.99946	-0.0063292	0.00118	8.16018e-08
1	rs9919151	73531160	C	G	0.46121	0.99947	-0.0063307	0.00118	8.10028e-08
1	rs4649975	73532151	T	C	0.529182	0.99952	0.0062472	0.0011777	1.13084e-07
1	rs11210119	73532694	G	A	0.529183	0.99952	0.0062495	0.0011777	1.11944e-07
1	rs7525662	73533199	A	C	0.495092	0.99937	0.0062545	0.0011767	1.06537e-07
1	rs7528312	73533483	T	C	0.529186	0.99952	0.0062432	0.0011777	1.15213e-07
1	rs4614208	73537454	A	C	0.529117	0.99951	0.0062247	0.0011779	1.2598e-07
1	rs12134194	73538351	T	G	0.529145	0.99952	0.0062146	0.0011778	1.31613e-07
1	rs12409116	73540800	A	T	0.522388	0.99948	0.0059097	0.0011772	5.16297e-07
1	rs11210121	73541071	T	C	0.52908	0.99951	0.006203	0.0011779	1.39284e-07
1	rs12759558	73542697	T	C	0.52914	0.99951	0.0062157	0.0011777	1.30948e-07
1	rs4650177	73542900	A	G	0.529139	0.99952	0.0062158	0.0011777	1.30888e-07
1	rs4650178	73543028	G	A	0.529139	0.99951	0.0062155	0.0011778	1.31069e-07
1	rs4650180	73544070	C	T	0.529075	0.99951	0.0062045	0.0011779	1.38293e-07
1	rs4650181	73544556	A	G	0.529136	0.99951	0.0062167	0.0011778	1.30377e-07
1	rs61773609	73545913	G	A	0.529145	0.99951	0.0062157	0.0011778	1.31099e-07
1	rs11589392	73546362	T	C	0.529137	0.99951	0.0062106	0.0011778	1.34246e-07
1	rs56193390	73547563	T	A	0.529144	0.99951	0.0062154	0.0011778	1.3128e-07
1	rs55954633	73547634	G	A	0.529075	0.9995	0.0062068	0.0011779	1.37025e-07
1	rs7542203	73548232	T	C	0.529144	0.99951	0.0062154	0.0011778	1.3125e-07
1	rs7549985	73548406	G	T	0.529145	0.99951	0.0062157	0.0011778	1.31069e-07
1	rs12139090	73548607	T	A	0.529146	0.99951	0.0062154	0.0011778	1.3125e-07
1	rs35205560	73548996	A	G	0.529086	0.99951	0.0062027	0.0011779	1.39573e-07
1	rs79767231	73549063	C	T	0.529393	0.99947	0.0061881	0.0011783	1.50626e-07
1	rs137948505	73549290	T	C	0.529085	0.99951	0.0062029	0.0011779	1.39476e-07
1	rs76588403	73549374	G	C	0.529085	0.99951	0.0062033	0.0011779	1.39187e-07
1	rs12409235	73549581	T	C	0.529085	0.99951	0.0062033	0.0011779	1.39187e-07
1	rs12748358	73549671	C	T	0.529091	0.99951	0.0062034	0.0011779	1.39187e-07
1	rs12409265	73549773	T	C	0.529086	0.99951	0.0062031	0.0011779	1.39316e-07
1	rs12402991	73549779	C	A	0.529086	0.99951	0.0062028	0.0011779	1.39508e-07
1	rs11811400	73549987	A	G	0.529086	0.99951	0.0062031	0.0011779	1.39348e-07
1	rs4623647	73550364	T	C	0.529142	0.99951	0.0062146	0.0011778	1.31765e-07
1	rs6681060	73550543	C	T	0.45792	0.99946	-0.0062223	0.0011809	1.37278e-07
1	rs12142184	73551194	T	G	0.529146	0.99951	0.0062154	0.0011778	1.31311e-07
1	rs12123391	73551310	C	T	0.529141	0.99951	0.0062168	0.0011778	1.30467e-07
1	rs12145685	73551385	A	G	0.529066	0.99951	0.0061819	0.0011779	1.53638e-07
1	rs12138301	73551426	G	A	0.52899	0.99945	0.0061921	0.0011781	1.47197e-07
1	rs12142377	73551763	T	A	0.529126	0.99951	0.0062128	0.0011779	1.33045e-07
1	rs12142414	73551845	T	C	0.529139	0.99951	0.006215	0.0011778	1.31644e-07
1	rs4650182	73552100	G	A	0.529126	0.9995	0.0062083	0.0011778	1.35831e-07
1	rs12046843	73552107	T	C	0.4581	0.99937	-0.0061968	0.0011814	1.55955e-07
1	rs7543704	73552835	C	T	0.529091	0.9995	0.0062065	0.0011779	1.37214e-07
1	rs7512691	73552927	T	C	0.529091	0.9995	0.0062085	0.0011779	1.35894e-07
1	rs7543826	73552990	C	T	0.529027	0.9995	0.0062042	0.001178	1.39027e-07
1	rs12731600	73553688	C	T	0.529622	0.99936	0.0062303	0.0011784	1.2428e-07
1	rs12752404	73553855	T	C	0.529132	0.99951	0.0062127	0.0011778	1.33076e-07
1	rs12141451	73554179	G	C	0.529049	0.99948	0.0062256	0.0011779	1.2569e-07
1	rs12126658	73554520	C	T	0.529062	0.99948	0.0062253	0.001178	1.2598e-07
1	rs6424511	73554722	G	C	0.527731	0.9992	0.0062641	0.0011794	1.08918e-07
1	rs6424513	73554931	T	C	0.529133	0.9995	0.0062023	0.0011779	1.39927e-07
1	rs7550849	73555023	A	G	0.529129	0.9995	0.0062007	0.0011779	1.40994e-07
1	rs6424514	73555040	T	C	0.52913	0.9995	0.0062008	0.0011779	1.40961e-07
1	rs4649977	73555433	C	T	0.529115	0.9995	0.0062002	0.0011779	1.41221e-07
1	rs4649978	73555495	C	A	0.529113	0.9995	0.0062014	0.0011779	1.40411e-07
1	rs12120198	73555556	A	T	0.529115	0.9995	0.0062006	0.0011779	1.40961e-07
1	rs12127823	73555866	C	A	0.529117	0.9995	0.0062015	0.0011779	1.40378e-07
1	rs12120282	73555874	A	T	0.529118	0.9995	0.0062012	0.0011779	1.4054e-07
1	rs4649979	73556293	A	G	0.529202	0.9995	0.0061708	0.0011779	1.61845e-07
1	rs4495635	73556846	C	T	0.526864	0.99912	0.0062036	0.0011802	1.4713e-07
1	rs4562575	73556856	A	C	0.526882	0.99912	0.0061984	0.0011802	1.50557e-07
1	rs4498756	73557256	C	T	0.529212	0.9995	0.0061752	0.0011779	1.58599e-07
1	rs11210122	73557976	G	T	0.5292	0.99949	0.0061802	0.001178	1.55096e-07
1	rs10890005	73557990	C	T	0.5292	0.99949	0.0061804	0.001178	1.54953e-07
1	rs10890006	73558100	A	T	0.529204	0.99949	0.0061785	0.001178	1.56279e-07
1	rs4358996	73558512	A	C	0.5292	0.99949	0.006177	0.0011779	1.57362e-07
1	rs4310400	73559093	G	A	0.529224	0.99949	0.0061785	0.001178	1.56567e-07
1	rs4292907	73559174	T	C	0.529225	0.99949	0.0061782	0.001178	1.56747e-07
1	rs11210123	73559787	C	T	0.529221	0.99949	0.0061733	0.001178	1.60361e-07
1	rs11210124	73559856	C	T	0.529228	0.99949	0.0061763	0.001178	1.58125e-07
1	rs7532052	73559972	G	A	0.457842	0.99943	-0.0061885	0.0011811	1.6125e-07
1	rs4512593	73560297	C	T	0.529227	0.99949	0.0061757	0.001178	1.58526e-07
1	rs4128552	73560811	G	T	0.529197	0.99949	0.0061716	0.001178	1.61399e-07
1	rs4128551	73560895	C	T	0.529204	0.99948	0.0061714	0.001178	1.61585e-07
1	rs4307522	73561040	T	A	0.529195	0.99949	0.0061742	0.001178	1.59441e-07
1	rs11210126	73561690	T	C	0.529205	0.99945	0.0061499	0.0011783	1.79597e-07
1	rs12033354	73573941	A	G	0.458595	0.9993	-0.0060958	0.0011814	2.47457e-07
1	rs6696689	73576140	G	T	0.458627	0.99929	-0.0060913	0.0011814	2.52522e-07
1	rs11210127	73579642	G	A	0.458698	0.99933	-0.0060826	0.0011814	2.62543e-07
1	rs4622012	73581434	C	G	0.52838	0.99939	0.0060992	0.0011783	2.26725e-07
1	rs4477222	73584532	G	A	0.528501	0.99932	0.0060742	0.0011787	2.55918e-07
1	rs12724780	73585925	T	G	0.528353	0.99938	0.0060986	0.0011784	2.27772e-07
1	rs4433341	73592758	G	T	0.458918	0.9992	-0.0061689	0.0011819	1.7968e-07
1	rs4306085	73593313	T	A	0.458992	0.99919	-0.0061808	0.001182	1.70333e-07
1	rs12135546	73594693	T	A	0.528279	0.99933	0.0060959	0.0011786	2.31739e-07
1	rs11210139	73596491	G	A	0.458473	0.99918	-0.0061048	0.0011821	2.41435e-07
1	rs4366276	73607592	T	G	0.458814	0.99915	-0.0061424	0.0011821	2.0347e-07
1	rs4634854	73607966	C	G	0.458809	0.99915	-0.0061422	0.0011821	2.03657e-07
1	rs12240100	73620907	G	A	0.458825	0.99895	-0.0061062	0.0011828	2.43725e-07
1	rs11210146	73622007	A	G	0.4666	0.99885	-0.006024	0.001182	3.46178e-07
1	rs6672279	73626527	T	C	0.466687	0.99886	-0.0060398	0.0011819	3.21959e-07
1	rs10749815	73640129	A	G	0.466832	0.99822	-0.006107	0.0011832	2.45301e-07
1	rs35350320	73645820	G	A	0.50611	0.99513	0.0058834	0.001189	7.5024e-07
1	rs4274014	73651204	C	A	0.495624	0.99954	0.0062097	0.0011777	1.34431e-07
1	rs12034885	73651519	A	T	0.497792	0.9995	-0.0059898	0.0011781	3.69318e-07
1	rs4650199	73652122	T	C	0.49563	0.99955	0.0062139	0.0011776	1.31704e-07
1	rs11210177	73655821	A	G	0.501537	0.99906	0.0063248	0.0011791	8.14142e-08
1	rs12069039	73658085	G	C	0.485909	0.99989	0.006371	0.0011767	6.16169e-08
1	rs10789360	73658307	T	G	0.485931	0.99989	0.0063742	0.0011768	6.07295e-08
1	rs10789361	73658397	G	A	0.485866	0.99991	0.0063781	0.0011767	5.94429e-08
1	rs7514832	73658507	A	T	0.485874	0.99991	0.0063779	0.0011766	5.95251e-08
1	rs10890017	73658562	T	C	0.485901	0.99989	0.0063756	0.0011767	6.02698e-08
1	rs4272574	73661205	C	T	0.478794	0.99984	0.0061362	0.0011774	1.87327e-07
1	rs12142986	73661616	C	T	0.485725	0.99992	0.0063713	0.0011765	6.12491e-08
1	rs12132090	73661661	T	C	0.485754	0.9999	0.0063656	0.0011766	6.30231e-08
1	rs10890018	73662169	A	G	0.485881	0.9999	0.0063813	0.0011767	5.85868e-08
1	rs11210179	73663180	G	A	0.485672	0.99988	0.0063825	0.0011767	5.83176e-08
1	rs10890019	73663455	G	A	0.485825	0.99991	0.0063543	0.0011766	6.64355e-08
1	rs6424532	73664022	G	A	0.485645	1	0.0064684	0.0011772	3.91021e-08
1	rs6424533	73664064	G	C	0.485789	0.99993	0.0063606	0.0011765	6.43428e-08
1	rs6424535	73664320	A	G	0.478818	0.9999	0.0061243	0.0011772	1.96834e-07
1	rs6424536	73664395	C	G	0.485935	0.99992	0.0063621	0.0011765	6.39588e-08
1	rs7522520	73664563	C	T	0.485803	0.99993	0.0063584	0.0011765	6.50729e-08
1	rs11210180	73664609	T	C	0.485964	0.9999	0.006359	0.0011766	6.50279e-08
1	rs11210181	73665514	G	C	0.485707	0.99992	0.0063333	0.0011767	7.36377e-08
1	rs4650201	73665844	A	G	0.48595	0.9999	0.0063498	0.0011768	6.82025e-08
1	rs12140625	73666227	A	T	0.478392	0.99981	0.0060949	0.0011777	2.2751e-07
1	rs12044445	73666614	A	G	0.498291	0.9998	-0.0059643	0.0011767	4.00867e-07
1	rs11210182	73666825	G	A	0.478695	0.99987	0.0060972	0.0011775	2.2444e-07
1	rs28585577	73666929	A	G	0.498307	0.99987	-0.0059718	0.0011767	3.87525e-07
1	rs10789363	73668519	A	G	0.478784	0.99987	0.0060945	0.0011776	2.27562e-07
1	rs10890020	73668836	A	G	0.478795	0.99987	0.0061116	0.0011776	2.10426e-07
1	rs10890021	73668882	T	A	0.478799	0.99987	0.0061111	0.0011776	2.1096e-07
1	rs6692884	73669845	G	A	0.498255	0.99985	-0.0059762	0.0011769	3.81417e-07
1	rs11806728	73677003	G	A	0.485667	0.99985	0.0062986	0.0011771	8.76193e-08
1	rs12092858	73678454	A	T	0.481438	0.99881	0.0062309	0.0011802	1.29449e-07
1	rs4288548	73680774	G	A	0.498143	0.99985	-0.0059885	0.0011769	3.6166e-07
1	rs4475699	73684273	G	A	0.498231	0.99982	-0.0060091	0.0011771	3.31055e-07
1	rs4261072	73685994	A	T	0.478807	0.99983	0.0061005	0.001178	2.23409e-07
1	rs7518008	73686005	G	A	0.498168	0.99981	-0.005997	0.0011772	3.50268e-07
1	rs11210184	73686480	C	T	0.498184	0.99982	-0.0059964	0.0011772	3.50913e-07
1	rs4129350	73694600	T	C	0.498467	0.9998	-0.00599	0.0011772	3.61743e-07
1	rs7533366	73696114	G	A	0.478501	0.99982	0.0060987	0.001178	2.25632e-07
1	rs8179409	73700690	T	G	0.498403	0.9998	-0.0059934	0.0011773	3.56533e-07
1	rs6697023	73701671	G	T	0.478498	0.99981	0.0061002	0.0011781	2.24337e-07
1	rs6675954	73701723	C	T	0.478496	0.99981	0.0061025	0.0011781	2.21973e-07
1	rs6684541	73706169	A	C	0.478487	0.99981	0.0060999	0.0011781	2.24543e-07
1	rs6684841	73706449	A	G	0.498416	0.9998	-0.0059932	0.0011773	3.56697e-07
1	rs4650205	73706712	T	A	0.478614	0.99981	0.0060973	0.0011781	2.27405e-07
1	rs12404978	73708637	A	G	0.498433	0.99975	-0.0059686	0.0011773	3.98566e-07
1	rs6682579	73709391	C	T	0.498316	0.99979	-0.005982	0.0011774	3.75924e-07
1	rs11210185	73711369	A	T	0.478481	0.99981	0.0061002	0.0011781	2.24492e-07
1	rs57578100	73711493	A	G	0.498418	0.9998	-0.0059972	0.0011773	3.5051e-07
1	rs11210186	73711811	C	T	0.478496	0.99977	0.0061028	0.0011781	2.22024e-07
1	rs11210187	73715233	T	C	0.478643	0.9998	0.0061168	0.0011781	2.08257e-07
1	rs4650206	73720577	T	C	0.478578	0.99975	0.0061019	0.0011785	2.25009e-07
1	rs4074990	73722460	C	G	0.478577	0.99965	0.0061087	0.001179	2.20445e-07
1	rs12136984	73725998	T	G	0.485801	0.99859	0.0063855	0.0011811	6.4328e-08
1	rs10890045	73997624	T	C	0.704175	0.99894	-0.0063818	0.0012897	7.49031e-07
1	rs2173895	74005504	A	T	0.704385	0.99894	-0.0063701	0.00129	7.8886e-07
1	rs61818036	151364199	G	A	0.840907	0.999	0.0083631	0.0016088	2.01187e-07
1	rs4971040	151366494	A	C	0.841146	0.99953	0.0084301	0.0016078	1.57979e-07
1	rs731949	168696656	A	G	0.542154	0.99989	-0.0058758	0.0011803	6.41948e-07
1	rs1018453	168697594	C	T	0.542783	0.99996	-0.0058818	0.0011802	6.23448e-07
1	rs1052591	168698173	C	T	0.542789	1	-0.0058731	0.0011799	6.44614e-07
1	rs12731369	168700052	G	A	0.542871	0.99997	-0.0058973	0.0011802	5.8264e-07
1	rs1556793	168700412	A	G	0.542894	0.99996	-0.005914	0.0011803	5.425e-07
1	rs1556792	168700436	T	C	0.542881	0.99996	-0.0059085	0.0011803	5.56032e-07
1	rs1556791	168700485	T	C	0.54283	0.99997	-0.0058867	0.0011802	6.1038e-07
1	rs1556790	168700562	A	G	0.542855	0.99997	-0.0058998	0.0011802	5.76501e-07
1	rs1555206	168701088	C	A	0.54286	0.99995	-0.0058946	0.0011803	5.91153e-07
1	rs12748557	168702847	C	A	0.542783	0.99983	-0.0059216	0.0011804	5.25533e-07
1	rs12735097	168703467	T	A	0.542825	0.9998	-0.0059224	0.0011807	5.27473e-07
1	rs1765516	168705289	G	A	0.542475	0.99958	-0.0059326	0.0011812	5.10152e-07
1	rs6666079	168706044	G	A	0.542204	0.99941	-0.005913	0.0011817	5.61953e-07
1	rs6678818	168706052	T	C	0.542315	0.99922	-0.0058462	0.0011823	7.62957e-07
1	rs623949	168707274	C	T	0.542747	0.9996	-0.0058435	0.0011811	7.52489e-07
1	rs610403	168707974	A	G	0.542713	0.99967	-0.0058337	0.0011811	7.84332e-07
1	rs609629	168708106	C	T	0.542558	0.9997	-0.0058327	0.0011809	7.84874e-07
1	rs2861885	177021726	C	A	0.115376	0.99965	0.010328	0.0018423	2.07109e-08
1	rs61001062	177022219	G	A	0.115386	0.99968	0.01033	0.0018416	2.03236e-08
1	rs7548487	177025098	A	G	0.115368	1	0.010477	0.0018393	1.22631e-08
1	rs7548151	177026983	G	A	0.0836238	0.99977	0.012507	0.0021234	3.86812e-09
1	rs73047038	177032958	G	C	0.0834626	0.99975	0.012372	0.0021257	5.87895e-09
1	rs73047041	177033027	A	G	0.0834628	0.99975	0.012373	0.0021257	5.87489e-09
1	rs74547540	177033211	G	A	0.0834636	0.99975	0.012373	0.0021257	5.87489e-09
1	rs78967650	177033220	T	C	0.0834636	0.99975	0.012373	0.0021257	5.87489e-09
1	rs61075998	177034348	G	C	0.0834553	0.99975	0.012394	0.0021258	5.53988e-09
1	rs6673778	177034598	G	A	0.0834557	0.99975	0.012393	0.0021258	5.55137e-09
1	rs7555091	177036815	T	C	0.0834611	0.99971	0.012382	0.002126	5.73984e-09
1	rs6661459	177039116	T	C	0.0834601	0.99972	0.012389	0.0021259	5.62341e-09
1	rs6697602	177039372	C	G	0.0833737	0.99944	0.012428	0.0021288	5.27959e-09
1	rs6665925	177041197	A	G	0.083579	0.99887	0.012302	0.0021288	7.53529e-09
1	rs6704507	177041419	C	T	0.0835775	0.99885	0.012306	0.0021289	7.44732e-09
1	rs10913341	177402667	G	T	0.0886807	0.99942	0.01066	0.0020693	2.58523e-07
1	rs2143799	177402972	C	T	0.0882463	1	0.010501	0.002074	4.13143e-07
1	rs72724890	177405246	G	C	0.0881769	0.99986	0.010583	0.0020755	3.41743e-07
1	rs145635232	177407099	G	A	0.0883178	0.99983	0.010613	0.0020743	3.11172e-07
1	rs72724899	177408112	C	T	0.0883427	0.99985	0.010619	0.002074	3.05914e-07
1	rs72726705	177412238	T	A	0.0882702	0.99982	0.0106	0.0020751	3.25837e-07
1	rs11589912	177412602	G	C	0.088257	0.99983	0.010615	0.0020752	3.13617e-07
1	rs72726712	177414493	T	G	0.0882605	0.99984	0.010623	0.0020753	3.07893e-07
1	rs72726717	177415447	G	A	0.088246	0.99983	0.010603	0.0020756	3.24489e-07
1	rs72726737	177420912	G	A	0.0883441	0.99955	0.01053	0.0020773	4.00037e-07
1	rs56172417	177420954	G	A	0.0884341	0.99954	0.01058	0.0020762	3.46897e-07
1	rs114601674	177422630	G	A	0.0883482	0.99957	0.010576	0.002077	3.54895e-07
1	rs72726743	177423197	C	G	0.088377	0.99957	0.010596	0.0020768	3.35738e-07
1	rs72726745	177423611	G	A	0.0883825	0.99954	0.010593	0.0020769	3.39234e-07
1	rs143763753	177423667	T	C	0.0883519	0.99957	0.010569	0.0020771	3.6166e-07
1	rs56383844	177424020	C	T	0.0883519	0.99957	0.010568	0.0020771	3.62076e-07
1	rs56239341	177424114	G	C	0.0883566	0.99957	0.010567	0.0020771	3.63664e-07
1	rs72726750	177424887	C	T	0.0883451	0.99957	0.010581	0.0020772	3.50994e-07
1	rs72726755	177426454	C	T	0.0883337	0.99956	0.010533	0.0020775	3.98382e-07
1	rs72726756	177426563	G	A	0.0883476	0.99956	0.010577	0.0020773	3.55222e-07
1	rs11579578	177427101	G	T	0.0883287	0.99955	0.010549	0.0020776	3.82384e-07
1	rs11578222	177427162	T	C	0.0883287	0.99955	0.010549	0.0020776	3.82384e-07
1	rs11577856	177427387	A	G	0.0883238	0.99958	0.010547	0.0020777	3.85123e-07
1	rs11579645	177427460	G	A	0.088328	0.99955	0.010548	0.0020777	3.84238e-07
1	rs72726757	177427659	G	A	0.0883288	0.99955	0.010549	0.0020777	3.83266e-07
1	rs72710803	177428018	A	C	0.0885316	0.99938	0.010543	0.0020766	3.83707e-07
1	rs568799986	177439121	C	T	0.0868813	0.99891	0.010869	0.0020988	2.23615e-07
1	rs72740550	197342380	G	A	0.220729	0.99963	-0.0071106	0.0014186	5.37898e-07
1	rs2759663	197384426	C	G	0.218614	0.99952	-0.0075178	0.0014211	1.22293e-07
1	rs67236816	197470146	G	A	0.2394	0.9997	-0.0069389	0.0013766	4.64088e-07
1	rs12738134	197470756	T	A	0.220097	0.9982	-0.0074507	0.0014232	1.65044e-07
1	rs2042097	197471350	G	A	0.239419	0.99973	-0.0069327	0.0013765	4.74024e-07
1	rs17621130	197477498	G	A	0.239185	0.99989	-0.0069449	0.0013764	4.52481e-07
1	rs35624964	197493644	G	A	0.239212	0.99987	-0.0070214	0.0013764	3.37598e-07
1	rs12118913	197512404	T	C	0.234858	1	-0.0068567	0.0013867	7.63836e-07
1	rs12118513	197517086	T	A	0.214799	0.99838	-0.0075842	0.0014359	1.2785e-07
1	rs12748009	197532369	T	C	0.233739	0.99968	-0.0068069	0.0013888	9.52357e-07
1	rs12724239	197532378	C	T	0.233557	0.9996	-0.0068705	0.0013894	7.61553e-07
1	rs11583319	197555860	A	G	0.234667	1	-0.0069393	0.0013855	5.49035e-07
1	rs6702421	197559324	C	T	0.234776	0.99989	-0.0069988	0.0013857	4.39947e-07
1	rs35939830	197561510	C	T	0.234811	0.99993	-0.0069555	0.0013856	5.17488e-07
1	rs12141028	197562511	G	A	0.234663	0.99991	-0.0070067	0.001386	4.3013e-07
1	rs4316387	197595569	T	C	0.783111	0.99917	0.0073049	0.0014288	3.1798e-07
1	rs10737693	197599030	T	C	0.783007	0.99921	0.0074293	0.0014276	1.9494e-07
1	rs6682968	197608612	C	T	0.215178	0.99929	-0.0074365	0.0014313	2.04174e-07
1	rs16841842	197611682	C	A	0.21607	0.99937	-0.0073542	0.0014291	2.66256e-07
1	rs2488389	197631141	G	A	0.216448	0.99926	-0.0072933	0.0014281	3.27416e-07
1	rs12117045	197638716	G	A	0.216351	0.99933	-0.0073049	0.0014285	3.15864e-07
1	rs12131588	197666111	G	A	0.216113	0.99934	-0.007271	0.0014291	3.62493e-07
1	rs11588864	197668565	C	G	0.21633	0.99938	-0.0072846	0.0014284	3.40017e-07
1	rs2477077	197671115	C	T	0.216508	0.99928	-0.0072981	0.0014278	3.19816e-07
1	rs2488397	197701279	G	C	0.211327	0.99929	-0.0072747	0.0014402	4.39036e-07
1	rs2488398	197701376	G	C	0.211396	0.99925	-0.0072809	0.0014402	4.29734e-07
1	rs16841904	197701992	C	T	0.210997	0.99944	-0.0073326	0.0014412	3.61993e-07
1	rs2488401	197702401	C	T	0.20512	0.99619	-0.0073332	0.0014683	5.90473e-07
1	rs16841912	197702476	G	C	0.211095	0.99947	-0.0073108	0.0014409	3.89942e-07
1	rs17641524	197704717	C	T	0.208629	0.99941	-0.0074989	0.0014473	2.20445e-07
1	rs1539414	197743506	G	A	0.210576	0.99951	-0.007137	0.0014407	7.2845e-07
1	rs12123169	197780966	T	A	0.206569	0.99995	-0.0073233	0.0014505	4.44734e-07
1	rs12134279	197781198	C	T	0.206434	1	-0.0073189	0.0014507	4.53628e-07
2	rs10175979	57813173	C	T	0.650631	0.99958	0.0060944	0.0012349	8.01309e-07
2	rs2582954	104452335	C	T	0.40077	0.99696	-0.0063757	0.0012093	1.34834e-07
2	rs1441097	104457930	C	T	0.235892	0.99987	-0.0070985	0.0013829	2.85299e-07
2	rs1441095	104458114	C	T	0.235876	0.99987	-0.0070945	0.0013829	2.89534e-07
2	rs1837713	104461000	A	G	0.236033	1	-0.0071232	0.0013824	2.56744e-07
2	rs1837712	104461428	A	G	0.235943	0.99991	-0.0071043	0.0013824	2.76439e-07
2	rs2678667	104464129	T	C	0.235915	0.99985	-0.0070955	0.0013831	2.89468e-07
2	rs2570485	104464467	C	T	0.235901	0.99985	-0.0070914	0.0013831	2.94239e-07
2	rs2610688	104465341	A	G	0.239553	0.99965	-0.0072632	0.0013766	1.31917e-07
2	rs2678668	104465843	A	T	0.239539	0.99964	-0.0072552	0.0013766	1.36395e-07
2	rs1441103	104467808	C	T	0.239551	0.99961	-0.0072446	0.0013769	1.43054e-07
2	rs2678669	104469211	T	A	0.239572	0.99962	-0.0072498	0.0013769	1.39927e-07
2	rs2945451	104469412	A	T	0.2388	0.99941	-0.0073104	0.0013799	1.17382e-07
2	rs111945524	106099018	C	T	0.0452973	1	-0.015114	0.0028259	8.88178e-08
2	rs11123030	124976163	T	C	0.509754	0.99959	-0.0060304	0.0011786	3.11602e-07
2	rs2163249	124980406	T	C	0.510005	0.99962	-0.005931	0.0011786	4.85289e-07
2	rs6541945	124981162	G	A	0.510185	0.99958	-0.0059287	0.0011786	4.89666e-07
2	rs7560777	124981447	A	T	0.510186	0.99959	-0.0059275	0.0011786	4.92153e-07
2	rs961304	125032306	A	G	0.306911	0.99768	-0.0062706	0.0012809	9.81522e-07
2	rs6744198	161450696	G	C	0.287623	0.99853	0.0065653	0.0013063	5.01765e-07
2	rs6733363	161472722	G	T	0.287722	0.99923	0.0064635	0.0013028	7.01294e-07
2	rs59867152	161473779	G	A	0.287725	0.99923	0.0064673	0.0013028	6.90558e-07
2	rs4455170	161490130	C	T	0.284279	0.99907	0.0065864	0.0013076	4.73369e-07
2	rs35735178	161514596	A	G	0.282554	0.99986	0.0064522	0.0013054	7.70371e-07
2	rs12465631	161517355	A	T	0.282611	0.99992	0.0064444	0.0013051	7.90315e-07
2	rs7561844	161522281	C	T	0.282788	0.99995	0.0064185	0.0013046	8.65964e-07
2	rs10185652	161530040	T	G	0.282712	0.99996	0.0063918	0.0013048	9.64495e-07
2	rs4131814	161531558	T	C	0.28271	0.99995	0.0063975	0.0013048	9.44931e-07
2	rs4664351	161533015	G	T	0.282693	0.99992	0.0064031	0.0013051	9.28111e-07
2	rs4383351	161534168	G	A	0.282714	0.99984	0.0064529	0.0013052	7.65597e-07
2	rs4452156	161535181	A	G	0.282687	0.99978	0.0064862	0.0013056	6.76862e-07
2	rs72948506	212618440	G	A	0.300863	0.99902	0.0062917	0.0012837	9.53235e-07
2	rs55769536	212634084	A	T	0.302963	0.9987	0.0062892	0.0012833	9.54333e-07
2	rs62183031	212636271	A	C	0.300133	0.99873	0.0063806	0.0012862	7.02749e-07
2	rs72948529	212641990	A	C	0.216144	0.99776	0.0074652	0.0014355	1.99022e-07
3	rs7635184	56226041	G	A	0.601545	0.99886	-0.0062537	0.0012064	2.17821e-07
3	rs6783233	117509984	C	T	0.286868	0.99799	0.0067193	0.0013055	2.64789e-07
3	rs66511648	117515519	T	C	0.285451	0.99758	0.0069671	0.0013083	1.00879e-07
3	rs73182462	117521519	A	G	0.279424	0.99888	0.0064442	0.0013136	9.31322e-07
3	rs73182464	117521896	A	G	0.279467	0.99891	0.0064405	0.0013135	9.42323e-07
3	rs7432631	117567983	A	G	0.279542	0.99954	0.00644	0.0013107	8.95571e-07
3	rs73163755	117581266	G	T	0.275017	0.99904	0.0065235	0.0013189	7.57705e-07
4	rs1845226	131147453	T	C	0.749231	0.99808	-0.0068471	0.0013619	4.97164e-07
4	rs6818069	131153170	T	G	0.25255	0.99733	0.0068799	0.0013604	4.25696e-07
4	rs60573050	131153752	A	G	0.253242	0.99739	0.006702	0.0013594	8.21675e-07
4	rs9884612	131158897	G	C	0.250431	0.99754	0.0066936	0.0013633	9.12011e-07
4	rs10004999	131171827	T	C	0.250628	0.99754	0.0067055	0.001363	8.66962e-07
4	rs7691545	131172017	C	A	0.25075	0.99758	0.0066771	0.0013625	9.56093e-07
4	rs7692043	131172075	G	T	0.250746	0.99758	0.006679	0.0013625	9.49292e-07
4	rs6534775	131172194	T	A	0.25058	0.99753	0.0066787	0.0013631	9.60727e-07
4	rs10016932	131176907	A	G	0.25072	0.99757	0.0066703	0.0013626	9.81974e-07
4	rs6534778	131190136	T	C	0.250435	0.99754	0.0066759	0.0013634	9.75214e-07
4	rs4397044	139636138	C	T	0.266808	0.99495	-0.0067527	0.001349	5.56673e-07
4	rs4475190	139636199	T	C	0.268073	0.99495	-0.0067543	0.0013469	5.31741e-07
4	rs4423926	139670563	T	G	0.310231	0.99794	-0.0064186	0.0012814	5.47646e-07
5	rs77200921	103694795	T	C	0.347876	0.99938	0.00606	0.0012351	9.28325e-07
5	rs1899386	103704857	C	T	0.347011	0.99985	0.0061496	0.0012333	6.16027e-07
5	rs4510551	103729262	C	T	0.344899	0.99947	0.0061607	0.0012364	6.27191e-07
5	rs35949602	103736622	C	T	0.344881	0.99955	0.006162	0.0012363	6.22014e-07
5	rs13162928	103736802	T	C	0.345087	0.99952	0.006126	0.001236	7.18787e-07
5	rs768792	103757005	A	G	0.345252	0.99947	0.0061094	0.0012361	7.70903e-07
5	rs1372500	103758742	T	C	0.344732	0.9994	0.0060883	0.0012365	8.49572e-07
5	rs2028526	103766154	T	C	0.34895	0.99932	0.0062009	0.0012329	4.9204e-07
5	rs876392	103769681	C	T	0.350064	0.99953	0.0061068	0.0012321	7.1829e-07
5	rs2919955	103771766	G	A	0.347854	0.99969	0.00608	0.0012333	8.2319e-07
5	rs1592757	103889998	G	C	0.355772	0.99963	0.0066416	0.0012289	6.4998e-08
5	rs1421669	103902161	G	C	0.644081	0.99962	-0.0066551	0.0012287	6.09256e-08
5	rs12658032	103904226	A	G	0.643979	0.99961	-0.006679	0.0012287	5.46135e-08
5	rs2431108	103947968	T	C	0.328803	0.99947	0.0075329	0.0012521	1.78525e-09
5	rs173823	103954801	T	A	0.328869	0.99944	0.0076338	0.001252	1.08143e-09
5	rs171697	103956516	C	G	0.32869	0.99948	0.007613	0.0012521	1.20088e-09
5	rs77960	103964585	G	A	0.328416	0.99894	0.0077074	0.001254	7.93049e-10
5	rs30266	103972357	G	A	0.328688	0.99876	0.007785	0.0012541	5.38146e-10
5	rs40465	103981726	T	G	0.331892	0.99842	0.0078168	0.0012532	4.45246e-10
5	rs416223	103991476	C	A	0.58713	0.99893	-0.006327	0.0011963	1.23225e-07
5	rs325485	103995368	A	G	0.603402	0.99788	-0.0064322	0.001209	1.03657e-07
5	rs325481	104000752	G	A	0.587363	0.99887	-0.0063763	0.0011967	9.92887e-08
5	rs325500	104006667	A	G	0.587878	0.99884	-0.006406	0.0011967	8.65167e-08
5	rs325501	104007433	G	C	0.584511	0.99877	-0.0061404	0.0011962	2.85233e-07
5	rs325506	104012303	C	G	0.558504	0.99882	-0.0058281	0.0011866	9.03649e-07
5	rs396755	104022239	C	G	0.571532	0.99875	-0.0059276	0.0011918	6.5675e-07
5	rs12055234	104037760	G	A	0.328668	0.99938	0.0071135	0.0012534	1.38452e-08
5	rs161645	104069917	A	G	0.676594	0.99964	-0.0072548	0.0012573	7.92136e-09
5	rs6421926	104075130	T	C	0.674349	0.99975	-0.007112	0.0012551	1.45982e-08
5	rs60271	104078233	A	C	0.677134	1	-0.0072444	0.0012569	8.24708e-09
5	rs323509	104082179	A	C	0.677084	0.99988	-0.0074445	0.001257	3.17103e-09
5	rs6868125	164472399	C	T	0.524475	1	0.005765	0.0011747	9.23209e-07
5	rs7713037	164472725	C	A	0.525057	0.99988	0.0057795	0.0011764	8.97222e-07
5	rs13357731	164473402	A	G	0.525109	0.99993	0.0057563	0.0011763	9.91288e-07
5	rs4382187	164474236	T	C	0.525138	0.99989	0.0057609	0.0011765	9.75663e-07
5	rs6869136	164474918	T	A	0.525123	0.9999	0.0057557	0.0011765	9.96552e-07
5	rs6556800	164475494	G	A	0.525138	0.9999	0.0057573	0.0011765	9.9106e-07
5	rs6556801	164475539	A	G	0.525139	0.99989	0.0057577	0.0011765	9.89464e-07
5	rs9791143	164476071	G	A	0.525098	0.99987	0.0057668	0.0011766	9.52796e-07
5	rs4563645	164476355	C	A	0.525135	0.99987	0.0057562	0.0011766	9.96323e-07
5	rs4566816	164476842	C	T	0.525098	0.99981	0.0057571	0.0011766	9.93802e-07
5	rs13173196	164477136	T	C	0.524901	0.99981	0.0057846	0.0011769	8.88178e-07
5	rs6896348	164477151	C	G	0.524883	0.99975	0.0057751	0.0011769	9.25977e-07
5	rs35172582	164477173	A	G	0.524916	0.9998	0.0057774	0.001177	9.17065e-07
5	rs9885469	164477634	A	G	0.525223	0.99984	0.005765	0.0011767	9.62277e-07
5	rs7705171	164484100	G	A	0.535501	1	0.0059313	0.0011782	4.79844e-07
5	rs4543289	164484948	T	G	0.535906	0.99985	0.0060703	0.0011784	2.59179e-07
5	rs4552634	164485169	G	A	0.535872	0.99986	0.0060721	0.0011784	2.56685e-07
5	rs10035449	164486067	T	C	0.535837	0.99985	0.00609	0.0011784	2.36974e-07
5	rs7721129	164487132	G	A	0.535839	0.9999	0.0060683	0.0011784	2.61336e-07
5	rs7725715	164487555	G	A	0.535821	0.99989	0.0060796	0.0011785	2.48542e-07
5	rs7727318	164487871	C	T	0.535835	0.99989	0.0060655	0.0011784	2.6485e-07
5	rs10434704	164488849	T	C	0.534686	0.99988	0.0060499	0.0011784	2.83792e-07
5	rs1421715	164515439	G	A	0.535318	0.99993	0.0059171	0.0011782	5.11093e-07
5	rs6878588	164516619	T	C	0.53529	0.99994	0.0058955	0.0011781	5.61565e-07
5	rs6873557	164522204	A	G	0.535101	0.99989	0.0058574	0.0011784	6.67268e-07
5	rs11957630	164522821	A	G	0.535174	0.9999	0.0058799	0.0011783	6.04227e-07
5	rs11135349	164523472	A	C	0.535196	0.99989	0.0058797	0.0011784	6.0548e-07
5	rs10045971	164530809	T	C	0.538851	0.99953	0.0058776	0.00118	6.33286e-07
5	rs6556810	164585949	C	T	0.537009	0.99897	0.0060672	0.0011817	2.83727e-07
5	rs9314056	164588308	T	C	0.537696	0.99885	0.0060628	0.001182	2.91139e-07
5	rs9314057	164588458	T	C	0.537706	0.99883	0.0060629	0.0011821	2.9134e-07
5	rs10476497	164588817	G	A	0.537948	0.99881	0.0060243	0.0011822	3.47856e-07
5	rs183704	164601143	G	A	0.563889	0.99819	0.0058391	0.0011899	9.23634e-07
5	rs253540	164601666	C	T	0.564081	0.99824	0.005877	0.0011898	7.83069e-07
5	rs17391889	164635897	C	G	0.378207	0.99938	-0.0061022	0.0012133	4.9238e-07
5	rs7731911	164638351	A	G	0.377529	0.99989	-0.0060942	0.001212	4.95564e-07
5	rs7715290	164638632	G	A	0.377323	0.9999	-0.0061273	0.0012123	4.31917e-07
5	rs4291037	164639168	A	G	0.377481	0.9999	-0.0060785	0.0012121	5.30518e-07
5	rs7720784	164639740	G	C	0.377608	0.99987	-0.0061039	0.0012121	4.76102e-07
5	rs11744727	164644336	T	C	0.377317	0.99994	-0.0061579	0.0012117	3.74024e-07
5	rs10067676	164644595	T	C	0.377312	0.99993	-0.0061557	0.0012118	3.77659e-07
5	rs10067947	164644957	T	C	0.377292	0.99993	-0.0061503	0.0012118	3.86812e-07
5	rs34945757	164645043	G	C	0.377296	0.99993	-0.0061515	0.0012118	3.84592e-07
5	rs35145121	164645079	G	A	0.377297	0.99993	-0.0061517	0.0012118	3.84326e-07
5	rs35913459	164645197	T	C	0.377284	0.99993	-0.0061433	0.0012117	3.98382e-07
5	rs35203349	164646199	G	A	0.377062	0.99993	-0.0061682	0.0012119	3.58592e-07
5	rs4868918	164647610	T	C	0.377089	0.99994	-0.0061727	0.0012118	3.50994e-07
5	rs4868919	164647704	A	G	0.377089	0.99994	-0.0061727	0.0012118	3.50994e-07
5	rs4868920	164647996	G	A	0.377086	0.99994	-0.006171	0.0012118	3.53671e-07
5	rs11748440	164648515	A	G	0.377455	0.99994	-0.006102	0.0012114	4.73151e-07
5	rs62385686	164649336	A	G	0.377455	0.99995	-0.0061022	0.0012114	4.72716e-07
5	rs10076780	164650033	A	T	0.37745	0.99995	-0.0060992	0.0012114	4.78851e-07
5	rs10076821	164650059	A	C	0.37745	0.99995	-0.0060992	0.0012114	4.78851e-07
5	rs4868753	164650294	T	C	0.377558	1	-0.0061353	0.0012112	4.07474e-07
5	rs13186057	164652537	G	A	0.377529	0.99994	-0.0061447	0.0012114	3.93369e-07
5	rs11747437	164652866	A	G	0.37753	0.99995	-0.0061449	0.0012114	3.93097e-07
5	rs11747503	164653101	A	G	0.377539	0.99994	-0.0061496	0.0012115	3.85212e-07
5	rs11748996	164654137	T	A	0.377683	0.99993	-0.0061096	0.0012113	4.56878e-07
5	rs11749187	164655035	A	G	0.377591	0.99993	-0.0061697	0.0012115	3.53265e-07
5	rs17333449	164656025	A	T	0.377459	0.99985	-0.006133	0.0012121	4.19856e-07
5	rs564483817	164666481	A	C	0.37613	0.99935	-0.0062423	0.0012154	2.80608e-07
5	rs62383381	167456179	T	C	0.164385	0.99834	0.0078261	0.0015919	8.83487e-07
6	rs12201442	24267818	A	G	0.105045	0.99943	0.0094571	0.0019201	8.42752e-07
6	rs28993078	24270257	A	G	0.104944	0.99944	0.0094471	0.0019206	8.70763e-07
6	rs12189861	24274452	G	A	0.10529	0.99927	0.0095061	0.0019174	7.13674e-07
6	rs12205083	24275483	A	G	0.104883	0.99926	0.0094678	0.0019214	8.32722e-07
6	rs6907864	24293324	C	T	0.102275	0.99959	0.0095046	0.0019415	9.8107e-07
6	rs13191296	25684606	C	T	0.0929183	0.99595	-0.010093	0.0020605	9.67164e-07
6	rs68006638	25710571	G	A	0.0938016	0.99848	-0.010174	0.0020386	6.01866e-07
6	rs34493019	25714959	A	G	0.0943275	0.99867	-0.010088	0.0020322	6.91672e-07
6	rs36109883	26133070	G	A	0.0954715	0.99928	-0.0099176	0.0020147	8.54673e-07
6	rs17598658	26175866	A	C	0.0997682	0.99966	-0.01018	0.0019681	2.31047e-07
6	rs13204572	26189356	G	C	0.0998608	0.99936	-0.010383	0.001969	1.34091e-07
6	rs34961555	26199903	C	T	0.0994501	0.99936	-0.010426	0.0019742	1.28588e-07
6	rs55706012	26266311	A	C	0.10089	0.99974	-0.010427	0.0019579	1.0067e-07
6	rs10484439	26309908	G	A	0.103221	1	-0.010177	0.0019375	1.50107e-07
6	rs9467701	26312170	G	C	0.117038	0.99998	-0.0093875	0.0018318	2.98195e-07
6	rs6923139	26313348	C	T	0.117021	0.99998	-0.0093617	0.0018319	3.21662e-07
6	rs1883215	26314233	G	C	0.114405	0.99997	-0.0097108	0.0018511	1.55632e-07
6	rs13220522	26316295	G	A	0.100863	0.99993	-0.010559	0.0019566	6.79047e-08
6	rs35162296	26318262	C	T	0.103244	0.99999	-0.010166	0.0019374	1.54632e-07
6	rs9467704	26319486	C	T	0.11607	1	-0.00939	0.0018383	3.25837e-07
6	rs6902392	26322115	C	T	0.117022	1	-0.009397	0.001832	2.91005e-07
6	rs6902389	26322153	A	G	0.117022	1	-0.009397	0.001832	2.91005e-07
6	rs6903015	26322526	A	G	0.117089	1	-0.0093613	0.0018316	3.20701e-07
6	rs6908156	26322861	C	T	0.117047	0.99998	-0.0093656	0.0018318	3.17468e-07
6	rs9467707	26327905	G	C	0.117086	0.99968	-0.0093699	0.0018334	3.21292e-07
6	rs9467708	26327956	T	C	0.117068	0.99968	-0.0093221	0.0018335	3.69233e-07
6	rs34107459	26328353	T	C	0.100966	0.99962	-0.010475	0.0019575	8.7277e-08
6	rs6939978	26328462	G	C	0.117312	0.99783	-0.0095169	0.0018451	2.49977e-07
6	rs34569761	26334306	A	G	0.117455	0.9978	-0.0095242	0.0018437	2.39607e-07
6	rs34158769	26336572	G	A	0.102844	0.99757	-0.010401	0.0019554	1.04424e-07
6	rs9467713	26338128	T	C	0.118701	0.99773	-0.0090159	0.0018342	8.85931e-07
6	rs35942569	26339131	A	G	0.10335	0.99602	-0.010239	0.0019527	1.57688e-07
6	rs67509210	26354100	G	T	0.128913	0.99995	-0.0086302	0.0017596	9.36052e-07
6	rs9366653	26354247	G	A	0.128922	0.99994	-0.0086375	0.0017595	9.1601e-07
6	rs35934643	26355094	G	A	0.128967	1	-0.0086135	0.0017591	9.76113e-07
6	rs35304979	26356347	C	A	0.128965	1	-0.0086147	0.0017592	9.73419e-07
6	rs71557332	26356853	C	T	0.128967	1	-0.0086149	0.0017591	9.72523e-07
6	rs9379852	26357278	A	G	0.128893	0.9999	-0.008609	0.0017599	9.9954e-07
6	rs9379853	26357635	A	G	0.128893	0.9999	-0.008609	0.0017599	9.9954e-07
6	rs9379855	26364930	T	C	0.129019	1	-0.0086761	0.001759	8.12831e-07
6	rs58825580	26365679	T	G	0.135918	0.99996	-0.0088585	0.0017203	2.61517e-07
6	rs75782365	26408551	T	G	0.104502	0.99995	-0.011193	0.0019285	6.47292e-09
6	rs41266839	26409890	G	C	0.104599	1	-0.011064	0.0019275	9.482e-09
6	rs13220495	26441640	C	T	0.104458	0.99979	-0.011098	0.001933	9.40589e-09
6	rs34605993	26454363	C	T	0.116268	0.99972	-0.0094746	0.0018389	2.57336e-07
6	rs66757203	26454956	C	T	0.116838	0.99975	-0.0096122	0.0018352	1.62705e-07
6	rs35680819	26455814	T	C	0.116279	0.99984	-0.0094378	0.0018386	2.85167e-07
6	rs36033628	26456074	T	G	0.116225	0.99982	-0.0094346	0.0018394	2.91206e-07
6	rs35627490	26462104	C	T	0.116292	0.99997	-0.0094734	0.0018385	2.56803e-07
6	rs3823158	26463271	T	A	0.116296	0.99999	-0.0094646	0.0018384	2.63027e-07
6	rs13195509	26463660	G	A	0.116312	1	-0.009393	0.0018381	3.22033e-07
6	rs3734542	26468326	G	A	0.116397	1	-0.0092748	0.0018392	4.59304e-07
6	rs34104395	26478252	C	T	0.116293	0.99998	-0.0092763	0.0018399	4.61318e-07
6	rs72843784	26498758	G	T	0.105314	0.99987	-0.011028	0.0019228	9.74092e-09
6	rs13220261	26499185	C	T	0.11638	0.99998	-0.0094145	0.0018397	3.1017e-07
6	rs9393727	26500011	C	G	0.133879	0.99999	-0.0085044	0.0017303	8.88996e-07
6	rs2295593	26501768	C	T	0.133904	0.99998	-0.0085189	0.0017303	8.5055e-07
6	rs35555795	26509382	C	T	0.116314	1	-0.0093786	0.0018396	3.43084e-07
6	rs3799383	26510748	C	T	0.133894	1	-0.0085057	0.0017308	8.91251e-07
6	rs9379882	26511076	C	T	0.133879	0.99999	-0.0085159	0.0017304	8.59607e-07
6	rs34148261	26511744	G	C	0.11632	0.99997	-0.0094172	0.0018396	3.07326e-07
6	rs12176129	26514940	C	T	0.133855	0.99999	-0.0084898	0.0017305	9.30037e-07
6	rs35433030	26529890	G	A	0.116617	0.99994	-0.0095738	0.0018377	1.89365e-07
6	rs66941101	26530376	C	T	0.116616	0.99994	-0.0095741	0.0018377	1.89017e-07
6	rs67234939	26530419	A	G	0.133879	0.99999	-0.008492	0.0017303	9.21086e-07
6	rs6920256	26537801	G	A	0.132429	0.99994	-0.0085977	0.0017386	7.61202e-07
6	rs183211374	26543212	G	A	0.13973	0.9899	-0.0086359	0.0017604	9.31966e-07
6	rs34246779	26549212	G	A	0.11656	0.99984	-0.0096394	0.0018384	1.57688e-07
6	rs72845428	26550144	C	T	0.116545	0.99983	-0.0096566	0.0018385	1.50176e-07
6	rs16901784	26555433	C	A	0.13379	0.99999	-0.0086008	0.0017308	6.72822e-07
6	rs35277236	26562269	G	T	0.116495	0.99994	-0.0097417	0.0018385	1.16735e-07
6	rs72844462	26563864	A	C	0.116506	0.99992	-0.009797	0.0018385	9.89692e-08
6	rs36162392	26569135	T	C	0.116891	0.99975	-0.0098854	0.0018373	7.43875e-08
6	rs13214027	26573631	C	G	0.138632	1	-0.0087603	0.0017039	2.73212e-07
6	rs9379891	26579560	C	T	0.138341	0.99997	-0.0086324	0.0017058	4.18408e-07
6	rs13198716	26582035	C	T	0.105687	1	-0.011291	0.0019196	4.05789e-09
6	rs9393735	26582327	A	G	0.137366	1	-0.0086199	0.0017119	4.77309e-07
6	rs13190739	26587373	G	T	0.11608	0.9998	-0.010097	0.0018419	4.21697e-08
6	rs34229567	26588521	C	T	0.128189	0.99988	-0.0095137	0.0017636	6.87227e-08
6	rs13203358	26590578	A	T	0.128193	0.99989	-0.0095187	0.0017635	6.75927e-08
6	rs34781270	26593037	A	G	0.116149	0.99993	-0.01009	0.001841	4.23838e-08
6	rs35400317	26593275	C	T	0.105193	0.99985	-0.011489	0.0019236	2.33185e-09
6	rs4634439	26598004	A	G	0.128312	1	-0.0095398	0.0017622	6.18301e-08
6	rs45527431	26599509	A	G	0.10521	0.99984	-0.011503	0.0019238	2.24492e-09
6	rs9379897	26601526	T	C	0.128464	1	-0.0096663	0.0017615	4.0785e-08
6	rs13208916	26601940	G	A	0.128411	0.99997	-0.0094916	0.0017617	7.1351e-08
6	rs28360517	26602453	A	G	0.128306	0.99998	-0.0095555	0.0017624	5.89929e-08
6	rs9379899	26603015	T	A	0.128265	0.99998	-0.0095173	0.0017626	6.68806e-08
6	rs9379900	26603811	A	C	0.128268	0.99997	-0.0095093	0.0017626	6.85804e-08
6	rs9379901	26603866	T	C	0.128294	0.99998	-0.0095417	0.0017625	6.17305e-08
6	rs35076545	26603924	C	A	0.11615	0.99994	-0.010091	0.0018409	4.21891e-08
6	rs9348726	26605206	G	A	0.128287	0.99999	-0.0095443	0.0017625	6.1235e-08
6	rs13212985	26609989	G	C	0.116143	0.99992	-0.010065	0.001841	4.58036e-08
6	rs66488313	26631568	G	T	0.105133	0.99982	-0.011431	0.0019241	2.83857e-09
6	rs67777156	26633711	T	A	0.10516	0.99984	-0.01141	0.0019239	3.01856e-09
6	rs13201782	26651053	T	A	0.105282	0.99985	-0.011367	0.0019224	3.36357e-09
6	rs35144506	26739487	A	G	0.118256	0.98763	-0.011405	0.0019468	4.67627e-09
6	rs34244947	26761745	T	C	0.117062	0.99973	-0.0096889	0.0018311	1.21507e-07
6	rs55664827	26824920	T	C	0.116893	0.99979	-0.0097126	0.0018354	1.21116e-07
6	rs190945449	26828359	C	T	0.116883	0.99977	-0.0096916	0.0018354	1.29062e-07
6	rs57440165	26843517	A	C	0.105678	0.99944	-0.010945	0.0019226	1.25141e-08
6	rs77666565	26851415	G	A	0.116944	0.9997	-0.0096871	0.0018356	1.31099e-07
6	rs71557378	26903585	T	G	0.107924	0.99924	-0.010849	0.0019006	1.14446e-08
6	rs80264589	26927602	G	A	0.107909	0.99926	-0.010811	0.0019011	1.29479e-08
6	rs35173303	26935379	C	T	0.107923	0.99943	-0.010817	0.001901	1.26765e-08
6	rs66975207	26942146	A	C	0.105857	0.99932	-0.011108	0.0019216	7.46105e-09
6	rs35869525	26946687	C	T	0.107907	0.99984	-0.010829	0.0019009	1.22208e-08
6	rs34816374	26949672	A	G	0.10764	0.99983	-0.010856	0.0019056	1.22377e-08
6	rs34864993	26970895	C	A	0.138288	0.99997	-0.0092277	0.0017068	6.43576e-08
6	rs13215879	26978700	T	C	0.130307	0.99995	-0.0090877	0.00175	2.06966e-07
6	rs56874662	26985607	C	A	0.138291	0.99998	-0.0092313	0.0017067	6.35038e-08
6	rs36022097	26995168	G	A	0.138283	0.99997	-0.0092517	0.0017068	5.94566e-08
6	rs35212793	26998693	T	C	0.138286	0.99998	-0.0092691	0.0017068	5.61565e-08
6	rs13217285	26999845	C	T	0.130299	0.99998	-0.0091453	0.0017499	1.73261e-07
6	rs35769282	26999908	G	C	0.13828	0.99999	-0.0092795	0.0017067	5.42251e-08
6	rs57713596	27004098	C	T	0.138291	0.99994	-0.0093023	0.0017069	5.04429e-08
6	rs35741362	27007687	T	C	0.13613	0.99987	-0.009027	0.001718	1.48765e-07
6	rs12190473	27024687	C	T	0.233663	1	-0.0070317	0.0013927	4.44222e-07
6	rs12199218	27025281	T	C	0.233645	1	-0.0070785	0.0013926	3.72135e-07
6	rs3922717	27030924	A	G	0.233931	1	-0.0071079	0.0013927	3.33196e-07
6	rs13207365	27030980	T	C	0.233673	1	-0.0070894	0.0013926	3.5678e-07
6	rs13191326	27031029	A	G	0.130454	0.99992	-0.0091452	0.0017494	1.7183e-07
6	rs12203454	27031100	C	T	0.233671	1	-0.0070946	0.0013926	3.49945e-07
6	rs36048693	27032711	T	G	0.233778	0.99996	-0.0071162	0.0013925	3.2181e-07
6	rs12204280	27033104	T	C	0.233648	0.99997	-0.0071143	0.0013927	3.25237e-07
6	rs35608615	27040402	G	C	0.130447	0.99994	-0.0092303	0.0017496	1.32282e-07
6	rs35526527	27042287	C	A	0.130453	0.99997	-0.0093071	0.0017496	1.04112e-07
6	rs67092078	27054772	G	A	0.106046	0.99923	-0.011313	0.0019164	3.56944e-09
6	rs55834529	27072542	A	G	0.105873	0.99918	-0.01138	0.0019175	2.94442e-09
6	rs66462181	27091661	T	C	0.10606	0.999	-0.011363	0.0019174	3.10599e-09
6	rs35768595	27141904	C	T	0.105997	0.99924	-0.011279	0.0019156	3.91832e-09
6	rs35565446	27145341	C	T	0.10615	0.99921	-0.011238	0.0019139	4.3132e-09
6	rs35909544	27163456	G	A	0.130882	0.99828	-0.0089639	0.0017508	3.06055e-07
6	rs34817112	27176628	G	A	0.131074	0.9986	-0.0087888	0.0017484	4.99344e-07
6	rs56862318	27185354	G	A	0.131126	0.99999	-0.0087987	0.0017456	4.64408e-07
6	rs13219354	27185664	T	C	0.131129	1	-0.0088019	0.0017456	4.60045e-07
6	rs67457459	27198343	T	G	0.131006	0.99995	-0.0088353	0.001747	4.25011e-07
6	rs13212921	27205422	C	T	0.130944	0.99956	-0.0088707	0.0017478	3.87168e-07
6	rs4452638	27229265	G	A	0.131198	1	-0.0088449	0.0017451	4.01236e-07
6	rs72839445	27249686	G	A	0.105308	0.99978	-0.011424	0.001923	2.84053e-09
6	rs13207082	27251379	A	G	0.106051	1	-0.01093	0.0019135	1.11558e-08
6	rs56114371	27274834	C	T	0.105405	0.99948	-0.011344	0.0019215	3.55877e-09
6	rs13212562	27300310	A	G	0.118768	0.99476	-0.011424	0.0018262	3.96187e-10
6	rs56401801	27301512	T	A	0.107059	0.99432	-0.011988	0.0019159	3.93278e-10
6	rs71537559	27309779	G	C	0.10764	0.99946	-0.0121	0.0019039	2.0773e-10
6	rs72839477	27327000	C	T	0.106695	0.99994	-0.012282	0.0019105	1.28825e-10
6	rs28360634	27332891	T	C	0.107409	0.99992	-0.012185	0.0019046	1.58088e-10
6	rs34332556	27357414	C	G	0.107486	0.99992	-0.012068	0.0019042	2.33561e-10
6	rs67859638	27357978	A	G	0.106667	0.99992	-0.012332	0.0019107	1.09094e-10
6	rs35120058	27358166	A	G	0.107491	0.99992	-0.012056	0.0019041	2.43332e-10
6	rs13207689	27369704	C	G	0.106998	0.99988	-0.012179	0.0019098	1.81009e-10
6	rs2064219	27376001	G	A	0.638151	0.99996	0.006119	0.0012251	5.89658e-07
6	rs13218537	27377235	A	G	0.107721	0.9999	-0.012008	0.0019024	2.7555e-10
6	rs13196692	27379119	C	T	0.107011	0.99991	-0.012118	0.0019082	2.14388e-10
6	rs6908553	27379372	A	G	0.532126	0.99999	0.0061495	0.0011795	1.85225e-07
6	rs12525266	27380897	C	T	0.527631	0.99996	0.0062997	0.0011787	9.06776e-08
6	rs10946917	27380978	C	T	0.605582	0.99995	0.0059781	0.0012043	6.91194e-07
6	rs34953377	27381660	T	C	0.107699	0.99993	-0.01199	0.0019026	2.94171e-10
6	rs66841633	27382386	G	T	0.107695	0.99994	-0.011987	0.0019027	2.9744e-10
6	rs6929812	27384520	T	C	0.534622	1	0.005996	0.0011797	3.72477e-07
6	rs2064221	27388448	C	A	0.528241	1	0.0063097	0.0011786	8.63177e-08
6	rs34150729	27388754	T	C	0.106991	0.99997	-0.012064	0.0019082	2.57929e-10
6	rs13191227	27390115	G	C	0.106982	0.99997	-0.012042	0.0019082	2.77907e-10
6	rs6456785	27390399	T	G	0.541428	1	0.0059957	0.0011809	3.83619e-07
6	rs34071253	27391802	C	T	0.107869	0.99995	-0.011968	0.0019013	3.08816e-10
6	rs34185469	27391935	G	A	0.528279	1	0.0063143	0.0011787	8.45668e-08
6	rs6926142	27395764	T	C	0.527606	1	0.0062973	0.0011787	9.16854e-08
6	rs2893916	27396658	C	A	0.527601	0.99997	0.0063	0.0011787	9.05733e-08
6	rs35716472	27406607	C	G	0.107591	0.99981	-0.011923	0.0019049	3.87793e-10
6	rs35984974	27410422	G	A	0.113917	0.99992	-0.011276	0.0018569	1.26067e-09
6	rs7772160	27412386	C	T	0.525357	1	0.0065099	0.0011783	3.30522e-08
6	rs13191474	27413345	C	T	0.107638	0.99997	-0.011972	0.0019031	3.15864e-10
6	rs35394453	27413831	A	T	0.53736	0.99944	0.0061019	0.0011836	2.53513e-07
6	rs13195040	27413924	A	G	0.107676	1	-0.011904	0.0019026	3.93641e-10
6	rs7509	27418847	T	G	0.537639	0.99997	0.006176	0.0011803	1.67148e-07
6	rs6456788	27422066	C	T	0.650933	0.99999	0.0065022	0.0012347	1.39219e-07
6	rs2235252	27422493	T	C	0.617744	1	0.0059324	0.0012113	9.71628e-07
6	rs726830	27423190	G	A	0.657604	0.99997	0.0065749	0.0012399	1.14078e-07
6	rs41269265	27425349	T	C	0.107615	0.99998	-0.01192	0.0019032	3.77833e-10
6	rs34196306	27425644	G	C	0.103964	0.99917	-0.012217	0.0019509	3.79315e-10
6	rs10946920	27428991	C	T	0.617757	1	0.0059301	0.0012115	9.84011e-07
6	rs34613987	27433029	C	T	0.120325	0.99994	-0.011831	0.0018137	6.9024e-11
6	rs149866169	27441723	T	A	0.120337	0.99994	-0.011841	0.0018136	6.62217e-11
6	rs67240003	27443202	G	T	0.120338	1	-0.011851	0.0018133	6.3387e-11
6	rs7749305	27446566	T	C	0.12088	1	-0.011904	0.0018065	4.4157e-11
6	rs34864796	27459923	G	A	0.120349	0.99996	-0.011839	0.0018133	6.62217e-11
6	rs58616630	27474715	A	G	0.110335	0.99988	-0.011876	0.0018857	3.01439e-10
6	rs34573979	27480526	C	T	0.110557	0.99952	-0.011819	0.0018824	3.41586e-10
6	rs6904596	27491299	G	A	0.121995	1	-0.011778	0.0018028	6.44169e-11
6	rs13195636	27509493	A	C	0.112184	0.99983	-0.011777	0.0018694	2.98401e-10
6	rs13209332	27520752	T	A	0.112198	0.99993	-0.011806	0.0018689	2.67239e-10
6	rs35848276	27521096	C	T	0.108682	0.99933	-0.01226	0.0018992	1.08069e-10
6	rs34965299	27521856	A	G	0.112198	0.99993	-0.011802	0.0018689	2.70334e-10
6	rs66785117	27523298	T	G	0.112197	0.99994	-0.011805	0.0018689	2.67609e-10
6	rs140365013	27523869	G	A	0.112197	0.99994	-0.011806	0.0018689	2.6644e-10
6	rs10484399	27534528	A	G	0.112265	1	-0.01171	0.0018682	3.65847e-10
6	rs34105070	27560805	C	T	0.112145	0.99992	-0.011828	0.0018696	2.51131e-10
6	rs13202775	27564879	T	C	0.112086	0.99986	-0.01184	0.0018702	2.4395e-10
6	rs72845046	27575268	T	A	0.111935	0.99988	-0.011863	0.0018711	2.30303e-10
6	rs67652222	27586220	C	T	0.112169	0.99994	-0.011767	0.0018695	3.09101e-10
6	rs35715914	27592003	C	T	0.107599	0.99808	-0.012502	0.0019248	8.29851e-11
6	rs13212093	27606716	C	T	0.112175	0.99992	-0.011787	0.0018696	2.89201e-10
6	rs34038546	27607660	C	A	0.112174	0.99991	-0.011792	0.0018697	2.85102e-10
6	rs144969912	27616843	C	T	0.110721	0.99942	-0.011915	0.0018923	3.04369e-10
6	rs141342723	27622084	T	C	0.112181	0.99989	-0.01182	0.0018696	2.58583e-10
6	rs34543938	27624640	A	G	0.112176	0.99989	-0.011799	0.0018697	2.77907e-10
6	rs56405707	27640246	G	A	0.112174	0.99989	-0.011801	0.0018696	2.76058e-10
6	rs13210634	27646492	A	G	0.112178	0.99999	-0.01181	0.0018692	2.64911e-10
6	rs13215275	27647509	G	T	0.112177	0.99999	-0.011815	0.0018692	2.60916e-10
6	rs17749927	27669976	A	G	0.112276	1	-0.011847	0.0018686	2.29932e-10
6	rs13192965	27671825	G	A	0.112316	0.99965	-0.011832	0.0018689	2.44343e-10
6	rs9366698	27672035	C	G	0.28413	0.99992	-0.0067708	0.0013081	2.26778e-07
6	rs7772027	27682914	G	T	0.254834	0.99932	-0.0068332	0.0013547	4.56352e-07
6	rs9468200	27683063	T	A	0.254884	0.9993	-0.0068221	0.0013548	4.7698e-07
6	rs34752872	27683244	A	T	0.254839	0.99932	-0.0068282	0.0013547	4.65265e-07
6	rs9380010	27683572	A	G	0.255008	0.9993	-0.0068231	0.0013543	4.70977e-07
6	rs9368528	27683798	G	A	0.255011	0.9993	-0.0068265	0.0013543	4.64515e-07
6	rs9380011	27683924	A	G	0.25492	0.99932	-0.0068481	0.0013545	4.28943e-07
6	rs9368529	27684631	G	A	0.255012	0.99931	-0.0068277	0.0013543	4.62275e-07
6	rs9380012	27684654	A	G	0.254916	0.99932	-0.0068534	0.0013545	4.20146e-07
6	rs34409918	27685348	A	G	0.112284	0.99934	-0.011871	0.0018694	2.15477e-10
6	rs34432857	27685825	G	A	0.112285	0.99932	-0.01187	0.0018694	2.15874e-10
6	rs2394000	27686991	A	G	0.254905	0.99931	-0.0068551	0.0013548	4.19662e-07
6	rs9468201	27687035	C	T	0.256622	0.99915	-0.0067856	0.0013524	5.23842e-07
6	rs9393847	27687973	G	A	0.254845	0.99934	-0.0068508	0.0013547	4.25794e-07
6	rs9393848	27688369	G	A	0.254939	0.99956	-0.0068874	0.0013543	3.66522e-07
6	rs34064842	27688625	G	T	0.112307	0.99986	-0.011843	0.0018688	2.34315e-10
6	rs9468203	27688667	A	G	0.25495	0.99986	-0.0069031	0.0013539	3.42137e-07
6	rs9468204	27688809	C	T	0.255013	0.99984	-0.0069232	0.0013542	3.18053e-07
6	rs13212318	27688841	A	C	0.112309	0.99987	-0.011848	0.0018688	2.30409e-10
6	rs9357045	27688927	G	A	0.192035	0.9997	-0.0074202	0.0015003	7.58228e-07
6	rs9348774	27688930	C	T	0.191547	0.99964	-0.0074321	0.0015044	7.80728e-07
6	rs9295740	27689502	G	A	0.193654	1	-0.0073029	0.0014912	9.71404e-07
6	rs9468206	27690453	G	T	0.255652	0.99997	-0.0068031	0.0013526	4.91247e-07
6	rs6922574	27693003	A	T	0.25891	0.99998	-0.0066133	0.0013465	9.05107e-07
6	rs9348775	27695329	C	T	0.258972	0.99998	-0.0066459	0.0013465	7.98546e-07
6	rs9366700	27696951	C	T	0.259618	0.99992	-0.0067603	0.0013454	5.04197e-07
6	rs6456802	27698355	A	G	0.259709	0.99996	-0.0067717	0.0013451	4.79623e-07
6	rs13202295	27698837	C	T	0.108345	0.99868	-0.01234	0.0019165	1.20726e-10
6	rs13202291	27698857	A	G	0.112324	0.99996	-0.011825	0.0018684	2.46774e-10
6	rs9393851	27699581	A	T	0.259718	0.99996	-0.0067705	0.0013451	4.81837e-07
6	rs9461400	27700559	A	G	0.259718	0.99996	-0.00677	0.0013451	4.82836e-07
6	rs17750424	27701122	T	C	0.112326	0.99996	-0.011824	0.0018684	2.47799e-10
6	rs13193542	27702425	G	T	0.112328	0.99996	-0.011822	0.0018684	2.49689e-10
6	rs10214440	27702440	A	C	0.259643	0.99996	-0.0067553	0.0013453	5.13334e-07
6	rs13193480	27702561	A	G	0.112328	0.99998	-0.011821	0.0018683	2.5015e-10
6	rs9295742	27702832	G	A	0.260424	0.99965	-0.0067731	0.0013458	4.83838e-07
6	rs9461401	27703291	G	A	0.26046	0.99965	-0.0067605	0.0013457	5.07224e-07
6	rs6902689	27709441	C	T	0.260033	1	-0.0067136	0.0013442	5.89658e-07
6	rs17693963	27710165	A	C	0.11845	1	-0.011796	0.0018257	1.03968e-10
6	rs6914924	27711530	C	T	0.260087	0.99999	-0.0067797	0.0013444	4.5867e-07
6	rs6930992	27712120	A	C	0.260093	0.99998	-0.0067745	0.0013444	4.67951e-07
6	rs9468214	27713299	G	C	0.260023	0.99998	-0.0067637	0.0013446	4.90456e-07
6	rs6901520	27714575	G	T	0.26027	1	-0.0068404	0.0013447	3.63915e-07
6	rs9295743	27715102	G	C	0.26033	0.99997	-0.0068128	0.001344	4.00313e-07
6	rs9283880	27715243	A	C	0.25711	0.99898	-0.006789	0.0013612	6.12491e-07
6	rs9283881	27715255	A	T	0.25713	0.99898	-0.006772	0.0013611	6.51778e-07
6	rs9283882	27715258	A	C	0.257083	0.99898	-0.0067868	0.0013614	6.18871e-07
6	rs9283883	27715470	T	A	0.259513	0.99998	-0.0066965	0.0013454	6.45208e-07
6	rs7760523	27718109	A	G	0.260174	0.99994	-0.0067655	0.0013444	4.84842e-07
6	rs35957409	27718272	T	C	0.260185	0.99993	-0.0067679	0.0013444	4.80286e-07
6	rs9461405	27719375	G	T	0.260301	1	-0.006762	0.0013441	4.88203e-07
6	rs9461406	27719764	T	C	0.245855	1	-0.0068694	0.0013702	5.34934e-07
6	rs9468217	27726467	G	A	0.246171	0.99999	-0.0069607	0.0013693	3.71279e-07
6	rs7776351	27726731	C	T	0.259447	1	-0.0068695	0.0013457	3.31513e-07
6	rs7773070	27728827	T	C	0.259542	1	-0.0068071	0.0013454	4.20727e-07
6	rs9295746	27730064	T	C	0.246138	0.99998	-0.0069729	0.0013695	3.55059e-07
6	rs72847313	27730082	C	T	0.112425	0.99991	-0.011821	0.001868	2.4837e-10
6	rs17750747	27730334	T	C	0.112426	0.99991	-0.011816	0.001868	2.52697e-10
6	rs7759217	27730463	A	G	0.253872	1	-0.0069913	0.0013551	2.48199e-07
6	rs9468219	27731755	C	A	0.253819	0.99998	-0.0070202	0.0013552	2.21871e-07
6	rs9468220	27732976	C	T	0.240213	1	-0.0072528	0.0013806	1.4952e-07
6	rs9366702	27734470	T	C	0.253937	1	-0.0068939	0.0013551	3.62911e-07
6	rs7756968	27734954	C	G	0.240444	0.99999	-0.0071011	0.0013802	2.67547e-07
6	rs9368530	27737605	A	G	0.253784	0.99998	-0.0069069	0.0013554	3.47056e-07
6	rs2893928	27738430	C	A	0.24018	0.99993	-0.0070758	0.0013808	2.98676e-07
6	rs2893929	27738732	A	T	0.240395	0.99997	-0.0070852	0.0013803	2.85102e-07
6	rs4140646	27738801	G	A	0.240385	0.99997	-0.0070758	0.0013803	2.95597e-07
6	rs2893930	27738806	T	C	0.240382	0.99998	-0.0070751	0.0013803	2.96483e-07
6	rs742046	27739254	T	C	0.253737	1	-0.0068956	0.0013553	3.6241e-07
6	rs742047	27739380	A	G	0.240407	1	-0.0070512	0.0013802	3.2419e-07
6	rs35501037	27739566	T	A	0.112485	0.99987	-0.011813	0.001868	2.55447e-10
6	rs760587	27740300	C	A	0.239985	0.99998	-0.0070381	0.001381	3.46577e-07
6	rs9468223	27740666	C	T	0.253304	0.99996	-0.0068523	0.0013563	4.36717e-07
6	rs2179094	27741825	T	C	0.254086	0.99992	-0.0069442	0.0013547	2.95801e-07
6	rs1985099	27742035	A	G	0.253764	0.9997	-0.0069443	0.0013558	3.02831e-07
6	rs9468225	27745719	T	G	0.254243	0.99997	-0.0069352	0.0013544	3.04649e-07
6	rs9461407	27745738	G	A	0.254286	0.99987	-0.0069555	0.0013546	2.83009e-07
6	rs10484401	27746590	A	T	0.240672	1	-0.0071155	0.0013796	2.5015e-07
6	rs35069907	27746692	T	C	0.240621	1	-0.0070835	0.0013794	2.82228e-07
6	rs2893931	27748010	G	A	0.253733	0.99995	-0.0068387	0.0013553	4.51752e-07
6	rs2394002	27748015	G	A	0.253908	0.99978	-0.0068329	0.0013553	4.62168e-07
6	rs2092075	27749330	G	C	0.254049	0.99998	-0.0069048	0.0013545	3.44112e-07
6	rs13211701	27750079	T	C	0.253989	0.99998	-0.0068975	0.0013548	3.55877e-07
6	rs9468229	27750086	G	A	0.253988	0.99998	-0.0068995	0.0013548	3.53183e-07
6	rs2179095	27750858	C	T	0.254002	1	-0.0068646	0.0013546	4.03274e-07
6	rs200465	27757654	T	A	0.254042	0.99986	-0.0069295	0.0013552	3.16519e-07
6	rs200468	27757855	C	G	0.191946	0.99986	-0.0075185	0.0014972	5.12507e-07
6	rs35037868	27759115	G	C	0.110078	0.99767	-0.012052	0.0018953	2.0347e-10
6	rs200474	27767640	G	A	0.192311	0.99989	-0.0075318	0.0014947	4.68166e-07
6	rs200475	27768100	A	G	0.192229	0.9998	-0.0075262	0.0014953	4.8217e-07
6	rs200476	27768348	A	T	0.192314	0.99986	-0.0075359	0.0014948	4.61955e-07
6	rs169262	27770890	C	T	0.19233	0.99986	-0.0075448	0.0014948	4.4792e-07
6	rs13195728	27771106	T	C	0.112424	0.99992	-0.011793	0.001868	2.73968e-10
6	rs200481	27773832	T	A	0.131902	0.99997	-0.011787	0.0017442	1.40605e-11
6	rs200482	27773904	G	A	0.131952	1	-0.011804	0.0017439	1.30317e-11
6	rs200483	27774824	G	A	0.131753	1	-0.011785	0.001745	1.44877e-11
6	rs17751184	27775028	C	T	0.112426	0.99999	-0.011816	0.0018677	2.51478e-10
6	rs200484	27775674	A	G	0.131765	0.99999	-0.011754	0.001745	1.63305e-11
6	rs200485	27775697	G	C	0.131897	0.99998	-0.01178	0.0017443	1.44544e-11
6	rs200486	27779506	C	T	0.196123	0.99995	-0.0078931	0.0014841	1.04689e-07
6	rs9368531	27781872	G	C	0.131802	0.99999	-0.011711	0.0017448	1.92309e-11
6	rs370155	27782031	T	G	0.132006	1	-0.011771	0.0017436	1.46893e-11
6	rs401763	27782528	T	C	0.125686	0.99603	-0.01207	0.0018261	3.85478e-11
6	rs401754	27782538	T	A	0.125669	0.99602	-0.012097	0.0018262	3.49945e-11
6	rs2747054	27783359	A	G	0.131814	0.99998	-0.011697	0.0017448	2.03236e-11
6	rs34718920	27783941	C	T	0.112437	0.99999	-0.011827	0.0018677	2.41157e-10
6	rs200504	27785820	T	C	0.196183	0.99994	-0.0078571	0.001484	1.19316e-07
6	rs200503	27785882	A	G	0.258021	0.99993	-0.0072165	0.0013477	8.57235e-08
6	rs200502	27788062	C	T	0.257964	0.99992	-0.0072212	0.0013477	8.41977e-08
6	rs200501	27788942	C	T	0.132055	0.99991	-0.011698	0.0017437	1.96789e-11
6	rs200497	27792640	C	T	0.131712	0.99996	-0.011693	0.0017453	2.09411e-11
6	rs200490	27796935	G	T	0.131849	1	-0.011657	0.0017447	2.37137e-11
6	rs71559050	27797416	C	A	0.112458	0.99999	-0.011796	0.0018678	2.69588e-10
6	rs200489	27798257	T	C	0.131703	0.99999	-0.011702	0.0017454	2.02302e-11
6	rs67101035	27798887	C	G	0.112425	0.99999	-0.011802	0.0018677	2.63512e-10
6	rs201004	27804934	T	C	0.196165	1	-0.007894	0.0014835	1.03229e-07
6	rs34706883	27805255	A	C	0.112485	1	-0.011875	0.0018673	2.02675e-10
6	rs13212651	27806985	A	G	0.112433	0.99999	-0.011818	0.0018676	2.48828e-10
6	rs201001	27808899	T	C	0.195989	0.99995	-0.00784	0.0014848	1.29181e-07
6	rs201000	27809159	C	T	0.195968	0.99994	-0.0078376	0.0014849	1.30617e-07
6	rs35819751	27810569	A	G	0.112433	0.99999	-0.011854	0.0018676	2.19735e-10
6	rs175597	27810626	T	C	0.131853	1	-0.011806	0.0017447	1.31826e-11
6	rs200997	27811815	G	A	0.297547	0.99985	-0.0068976	0.0012897	8.89611e-08
6	rs200996	27811828	G	A	0.131697	0.99989	-0.01176	0.0017455	1.61808e-11
6	rs200995	27813694	T	C	0.131936	1	-0.011845	0.0017446	1.1246e-11
6	rs200994	27813813	G	T	0.23441	1	-0.0072161	0.0013932	2.22485e-07
6	rs200991	27815494	C	A	0.168764	1	-0.0086754	0.0015751	3.6358e-08
6	rs13194781	27815639	A	G	0.112383	1	-0.011908	0.0018681	1.83654e-10
6	rs200990	27815823	T	G	0.131867	0.99997	-0.011849	0.0017448	1.11686e-11
6	rs200989	27816442	A	G	0.131729	0.99997	-0.011828	0.0017456	1.24165e-11
6	rs36116761	27818482	C	G	0.11237	0.99999	-0.011893	0.0018681	1.9391e-10
6	rs34194357	27818535	A	G	0.11237	0.99999	-0.011893	0.0018681	1.93731e-10
6	rs200988	27819353	T	G	0.269896	1	-0.0072086	0.0013293	5.8776e-08
6	rs34295134	27828151	T	A	0.13164	0.99994	-0.011827	0.0017458	1.25026e-11
6	rs200983	27830326	C	T	0.131634	0.99995	-0.01182	0.0017459	1.28825e-11
6	rs200981	27833174	A	G	0.131758	0.99999	-0.011836	0.0017451	1.18304e-11
6	rs13199772	27834085	A	G	0.112377	1	-0.011866	0.0018683	2.13845e-10
6	rs13199906	27834139	C	G	0.112333	1	-0.011843	0.0018685	2.32595e-10
6	rs17763089	27835218	G	A	0.112781	1	-0.011855	0.0018575	1.74904e-10
6	rs200948	27835272	T	C	0.131624	1	-0.011794	0.0017458	1.42561e-11
6	rs200949	27835435	A	G	0.137601	0.99999	-0.011258	0.0017136	5.05825e-11
6	rs200950	27835772	A	G	0.131625	1	-0.011794	0.0017458	1.42233e-11
6	rs200951	27835930	A	G	0.269634	1	-0.0070945	0.0013292	9.43844e-08
6	rs200952	27836976	C	T	0.131627	0.99999	-0.0118	0.0017458	1.38995e-11
6	rs17695758	27837183	T	C	0.112339	0.99999	-0.011843	0.0018683	2.32113e-10
6	rs200953	27837267	T	C	0.131752	1	-0.011835	0.0017452	1.19124e-11
6	rs200954	27838764	C	G	0.131643	0.99998	-0.011832	0.0017457	1.22462e-11
6	rs200956	27839746	T	C	0.173853	1	-0.0082726	0.0015566	1.07053e-07
6	rs45509595	27840926	T	C	0.108274	1	-0.012255	0.0018983	1.0792e-10
6	rs557042	27845129	C	T	0.127513	0.99993	-0.012088	0.0017696	8.45279e-12
6	rs483143	27846744	G	C	0.127691	0.99985	-0.012107	0.0017685	7.62079e-12
6	rs510987	27847517	G	A	0.265423	0.99983	-0.0071658	0.0013368	8.31189e-08
6	rs573179	27849676	C	A	0.231952	1	-0.0073581	0.0013988	1.43979e-07
6	rs493161	27850714	A	T	0.127539	0.99993	-0.012089	0.0017693	8.35603e-12
6	rs200978	27853168	C	G	0.231438	0.99991	-0.0073781	0.0014001	1.36678e-07
6	rs200977	27854301	T	C	0.127549	0.99985	-0.01207	0.0017693	9.01571e-12
6	rs200973	27858421	A	G	0.189544	1	-0.0098045	0.0015064	7.60326e-11
6	rs200971	27858904	C	T	0.265613	0.99968	-0.007071	0.0013367	1.22377e-07
6	rs200969	27859453	T	C	0.231481	0.9999	-0.0073501	0.0014	1.5209e-07
6	rs200967	27862127	A	G	0.265594	0.99955	-0.0070716	0.0013374	1.24022e-07
6	rs200966	27862152	T	C	0.189465	0.99985	-0.0096506	0.0015079	1.55453e-10
6	rs66868086	27865902	A	T	0.108244	0.99897	-0.01223	0.0019009	1.24738e-10
6	rs200965	27866384	G	A	0.189201	0.99872	-0.0097129	0.0015103	1.26882e-10
6	rs200964	27866943	G	C	0.18931	0.99826	-0.0097581	0.0015105	1.04833e-10
6	rs13199649	27868792	C	T	0.109971	0.99811	-0.012421	0.0018898	4.9545e-11
6	rs188015	27877446	T	A	0.142947	0.99945	-0.011351	0.0016876	1.74985e-11
6	rs149855	27877985	A	G	0.250547	0.99974	-0.0067886	0.0013632	6.36649e-07
6	rs34788973	27879200	C	A	0.110348	1	-0.01196	0.0018833	2.14487e-10
6	rs61742093	27879982	A	G	0.110794	1	-0.012223	0.0018807	8.07235e-11
6	rs13218875	27884012	C	T	0.110191	1	-0.012496	0.001885	3.38065e-11
6	rs71559054	27896799	A	C	0.11014	0.99993	-0.0126	0.0018853	2.34423e-11
6	rs67040724	27905509	T	C	0.110123	0.99991	-0.012597	0.0018854	2.37684e-11
6	rs67662114	27932301	G	A	0.110116	0.9994	-0.012603	0.0018857	2.33346e-11
6	rs13216117	27938484	A	G	0.110125	0.99939	-0.012581	0.0018857	2.5293e-11
6	rs36101351	27943369	C	T	0.110108	0.99939	-0.012597	0.0018857	2.39332e-11
6	rs28360499	27945396	G	A	0.110112	0.99936	-0.012596	0.0018857	2.39883e-11
6	rs149901	27965503	C	T	0.250732	1	-0.007194	0.0013622	1.28322e-07
6	rs156743	27967089	T	C	0.142877	0.99994	-0.011294	0.0016888	2.26986e-11
6	rs156744	27967274	G	A	0.243663	0.99997	-0.0072417	0.0013753	1.39927e-07
6	rs464312	27967591	T	A	0.250862	0.99997	-0.0070373	0.0013618	2.37137e-07
6	rs149946	27970031	G	T	0.243598	1	-0.0071585	0.0013755	1.94715e-07
6	rs469228	27970704	A	G	0.249093	0.99964	-0.006951	0.0013707	3.95367e-07
6	rs469227	27970705	A	C	0.249088	0.99964	-0.0069512	0.0013707	3.95367e-07
6	rs71537572	27970715	T	C	0.10841	0.99928	-0.01258	0.0019144	5.00035e-11
6	rs149947	27972433	A	T	0.243791	0.99995	-0.0072249	0.0013753	1.49314e-07
6	rs149948	27974817	C	G	0.25084	0.99997	-0.0070216	0.0013619	2.52522e-07
6	rs149968	27977495	T	C	0.243659	1	-0.0072329	0.0013753	1.44844e-07
6	rs149969	27977737	T	C	0.243772	1	-0.0071971	0.0013752	1.66495e-07
6	rs149970	27980220	G	A	0.250843	0.99999	-0.0070094	0.0013618	2.64728e-07
6	rs149972	27983227	C	T	0.293122	0.99999	-0.0065208	0.0012968	4.94766e-07
6	rs149975	27986340	G	A	0.293158	1	-0.0065314	0.0012965	4.71737e-07
6	rs149979	27991007	G	A	0.243594	0.99999	-0.007224	0.0013754	1.50383e-07
6	rs138234416	27992898	G	A	0.110536	0.99998	-0.012222	0.0018824	8.45279e-11
6	rs71559067	27994416	A	T	0.11019	0.99997	-0.012425	0.0018851	4.37522e-11
6	rs149989	27998184	T	A	0.29312	1	-0.0065077	0.0012968	5.21675e-07
6	rs149941	28001033	T	C	0.293119	1	-0.0065066	0.0012968	5.24083e-07
6	rs149942	28001610	T	C	0.29313	1	-0.0064986	0.0012968	5.40505e-07
6	rs149943	28002388	G	A	0.143247	1	-0.011382	0.0016849	1.43219e-11
6	rs149944	28002818	C	T	0.293152	1	-0.0065081	0.0012969	5.21435e-07
6	rs149945	28002853	T	C	0.293117	1	-0.0065058	0.0012968	5.25654e-07
6	rs13193295	28003228	C	G	0.110203	0.99996	-0.01242	0.0018851	4.45656e-11
6	rs156736	28004059	T	C	0.24372	0.99998	-0.0072228	0.0013757	1.51915e-07
6	rs149897	28006650	A	G	0.292486	1	-0.0064541	0.0012975	6.55541e-07
6	rs156734	28007357	A	C	0.292413	0.99996	-0.0064523	0.0012979	6.6512e-07
6	rs169431	28010078	G	C	0.292418	0.99991	-0.0064339	0.001298	7.17133e-07
6	rs149949	28011516	T	C	0.144152	0.99999	-0.011233	0.001681	2.36048e-11
6	rs202908	28011551	C	G	0.292385	0.99995	-0.0064255	0.001298	7.41652e-07
6	rs175954	28011585	A	G	0.243531	0.99997	-0.0071879	0.0013757	1.74341e-07
6	rs149958	28013617	A	C	0.292472	0.99999	-0.0064679	0.0012978	6.23304e-07
6	rs149959	28013854	T	C	0.292472	0.99999	-0.006475	0.0012977	6.05759e-07
6	rs156738	28014025	G	C	0.292495	0.99997	-0.0064676	0.0012976	6.22587e-07
6	rs149900	28014597	C	T	0.239917	1	-0.0079018	0.0013828	1.1023e-08
6	rs149961	28015569	A	C	0.243797	0.99998	-0.0073695	0.0013749	8.32914e-08
6	rs149962	28015918	G	A	0.292484	0.99998	-0.0064824	0.0012976	5.86543e-07
6	rs13200214	28017250	C	T	0.110147	0.99988	-0.012431	0.0018856	4.32514e-11
6	rs149964	28018469	A	G	0.245697	0.99996	-0.0073105	0.0013611	7.82889e-08
6	rs149965	28018689	T	A	0.294469	0.99996	-0.0064516	0.0012864	5.2942e-07
6	rs203890	28022248	T	C	0.241397	0.99988	-0.0075696	0.0013758	3.75491e-08
6	rs12173797	28022723	C	A	0.289942	0.99992	-0.0066495	0.0012982	3.02622e-07
6	rs66529373	28023008	T	A	0.243804	0.99999	-0.0073285	0.001375	9.84238e-08
6	rs9357060	28024486	C	G	0.243879	1	-0.0073402	0.0013749	9.37346e-08
6	rs9468271	28024570	A	G	0.243804	1	-0.007331	0.0013751	9.75439e-08
6	rs9380045	28025279	A	G	0.243691	0.99996	-0.0073368	0.0013757	9.65606e-08
6	rs9348789	28025486	C	T	0.243798	1	-0.0073286	0.0013751	9.84464e-08
6	rs35949109	28025926	T	C	0.143352	0.99989	-0.011326	0.0016849	1.79473e-11
6	rs9468274	28026077	G	T	0.243788	1	-0.0073115	0.0013751	1.05512e-07
6	rs9468275	28026136	G	T	0.243798	1	-0.0073286	0.0013751	9.84464e-08
6	rs9468276	28027688	A	C	0.243794	0.99999	-0.0073217	0.0013751	1.01274e-07
6	rs9368547	28028067	A	G	0.292414	0.99997	-0.0064598	0.0012979	6.4506e-07
6	rs9468277	28028390	C	A	0.243792	0.99999	-0.0073183	0.0013751	1.02707e-07
6	rs9468278	28028482	C	T	0.24379	0.99998	-0.0073148	0.0013751	1.0416e-07
6	rs13218430	28029837	T	C	0.243862	0.99998	-0.0073206	0.001375	1.01531e-07
6	rs9380046	28030499	T	C	0.243881	0.99999	-0.007345	0.001375	9.20238e-08
6	rs183244	28031838	C	A	0.292326	0.99999	-0.0064726	0.0012979	6.13903e-07
6	rs149950	28033039	T	G	0.292324	1	-0.0064652	0.0012979	6.3183e-07
6	rs149951	28033087	T	C	0.29234	1	-0.0064718	0.0012979	6.15319e-07
6	rs9295755	28033174	A	G	0.235418	1	-0.0071969	0.0013909	2.29087e-07
6	rs9295756	28033396	C	A	0.235535	1	-0.0071771	0.0013909	2.47002e-07
6	rs10484403	28033523	A	G	0.235537	1	-0.0071795	0.0013909	2.44737e-07
6	rs4713132	28034035	A	G	0.234955	0.99997	-0.0071888	0.0013945	2.53454e-07
6	rs4713133	28034041	T	C	0.234938	0.99997	-0.0071781	0.0013945	2.64363e-07
6	rs4713134	28034121	T	C	0.235537	1	-0.0071807	0.0013909	2.43669e-07
6	rs9368548	28034737	A	G	0.235519	0.9993	-0.0071919	0.0013918	2.3752e-07
6	rs149954	28035246	G	A	0.292279	0.99837	-0.0064758	0.0012991	6.20726e-07
6	rs149955	28036225	G	C	0.292243	0.99689	-0.0064846	0.0012995	6.04366e-07
6	rs61471148	28037032	T	A	0.241064	0.99806	-0.0070811	0.0013818	2.98195e-07
6	rs9380047	28037893	G	T	0.237946	1	-0.0072865	0.0013863	1.47265e-07
6	rs71559070	28038929	G	A	0.110287	0.99999	-0.012674	0.0018845	1.74985e-11
6	rs7755442	28039015	T	C	0.237935	1	-0.0073529	0.0013862	1.13188e-07
6	rs4713135	28039586	G	A	0.234715	1	-0.0075358	0.0013932	6.34746e-08
6	rs12174753	28042465	C	G	0.237622	1	-0.0073861	0.0013869	1.00647e-07
6	rs34712084	28043828	A	G	0.147501	1	-0.01066	0.0016646	1.5209e-10
6	rs55747925	28044337	T	C	0.237622	1	-0.0073862	0.0013869	1.00577e-07
6	rs56310871	28044482	A	G	0.237622	1	-0.0073861	0.0013869	1.00647e-07
6	rs34716816	28046169	C	A	0.237623	1	-0.0073852	0.0013869	1.00995e-07
6	rs203876	28046673	T	C	0.289367	1	-0.0066094	0.0013019	3.84149e-07
6	rs9393884	28046789	A	G	0.237757	1	-0.0074092	0.0013866	9.13272e-08
6	rs9380049	28048535	A	G	0.237623	1	-0.0073852	0.0013869	1.00995e-07
6	rs9380050	28048538	A	G	0.236813	0.99985	-0.007377	0.0013914	1.14762e-07
6	rs203877	28048624	T	C	0.289375	1	-0.0066609	0.001302	3.12176e-07
6	rs9393885	28050009	A	T	0.237622	1	-0.0073876	0.0013869	1.00023e-07
6	rs9393886	28050039	T	G	0.237622	1	-0.0073876	0.0013869	1.00023e-07
6	rs9368549	28050047	T	A	0.237622	1	-0.0073876	0.0013869	1.00023e-07
6	rs56364346	28050762	T	G	0.237622	1	-0.0073876	0.0013869	1.00023e-07
6	rs9357061	28051772	A	G	0.237619	1	-0.0073847	0.0013869	1.01205e-07
6	rs9368550	28051803	T	A	0.237619	1	-0.0073847	0.0013869	1.01205e-07
6	rs1321505	28052823	A	C	0.147496	1	-0.010679	0.0016646	1.40864e-10
6	rs2295594	28053097	G	A	0.237619	1	-0.0073847	0.0013869	1.01205e-07
6	rs9357062	28054404	G	A	0.237619	1	-0.0073849	0.0013869	1.01135e-07
6	rs16893666	28054707	T	C	0.237619	1	-0.0073849	0.0013869	1.01135e-07
6	rs2273564	28057594	A	T	0.237633	0.99999	-0.0073771	0.0013869	1.04328e-07
6	rs1853097	28058635	A	G	0.237853	1	-0.0074199	0.0013868	8.77809e-08
6	rs35902873	28058949	G	C	0.110285	0.99999	-0.01269	0.0018844	1.65196e-11
6	rs9393887	28059020	G	A	0.237776	1	-0.0073856	0.0013866	1.00323e-07
6	rs9393888	28059217	G	C	0.237642	1	-0.0073617	0.0013869	1.10841e-07
6	rs3734573	28059437	T	C	0.237648	1	-0.007362	0.0013868	1.10637e-07
6	rs9357063	28060005	G	A	0.237647	1	-0.0073644	0.0013868	1.09597e-07
6	rs13197574	28060239	T	C	0.110315	1	-0.012755	0.0018842	1.29718e-11
6	rs3823180	28061744	G	A	0.237654	1	-0.00737	0.0013868	1.07127e-07
6	rs9368551	28061792	A	G	0.237647	1	-0.0073644	0.0013868	1.09597e-07
6	rs203893	28062066	C	A	0.289251	1	-0.0065996	0.0013022	4.01976e-07
6	rs9393890	28063855	C	T	0.237647	1	-0.0073644	0.0013868	1.09597e-07
6	rs9380052	28064623	T	C	0.237647	1	-0.0073644	0.0013868	1.09597e-07
6	rs9366715	28064633	A	G	0.237659	1	-0.0073636	0.0013869	1.09951e-07
6	rs34166054	28065801	T	C	0.110285	0.99999	-0.01269	0.0018844	1.64816e-11
6	rs476167	28065888	T	C	0.289246	1	-0.0066163	0.0013022	3.75837e-07
6	rs34466819	28065993	T	C	0.237779	1	-0.0073876	0.0013866	9.94718e-08
6	rs203892	28067196	T	C	0.289248	1	-0.0066142	0.0013022	3.79053e-07
6	rs9380054	28067537	G	A	0.237664	1	-0.0073625	0.0013869	1.10433e-07
6	rs2116981	28067951	T	G	0.237647	1	-0.0073644	0.0013868	1.09572e-07
6	rs9368552	28068426	A	G	0.237646	1	-0.007351	0.0013868	1.15452e-07
6	rs113211083	28069621	G	T	0.237648	1	-0.0073567	0.0013868	1.1285e-07
6	rs13437444	28070998	C	T	0.212033	1	-0.0091751	0.0014435	2.06966e-10
6	rs188105	28071393	C	T	0.289258	1	-0.0066163	0.0013022	3.75491e-07
6	rs2281588	28072602	G	A	0.23765	1	-0.0073556	0.0013868	1.13318e-07
6	rs34662244	28073881	G	A	0.11029	0.99999	-0.01269	0.0018843	1.64437e-11
6	rs34131763	28075000	A	C	0.23765	1	-0.0073556	0.0013868	1.13318e-07
6	rs35193936	28076270	A	G	0.23765	1	-0.0073556	0.0013868	1.13318e-07
6	rs203884	28077374	C	A	0.289029	1	-0.006615	0.0013024	3.79315e-07
6	rs17711344	28077602	G	A	0.237654	1	-0.0073466	0.0013868	1.17382e-07
6	rs36078605	28078032	A	C	0.237649	1	-0.0073541	0.0013868	1.13999e-07
6	rs6932109	28078303	G	A	0.23782	1	-0.0073859	0.0013865	9.98849e-08
6	rs203883	28078356	A	G	0.289255	1	-0.0066203	0.0013021	3.69573e-07
6	rs6931858	28078411	A	T	0.237649	1	-0.0073541	0.0013868	1.13999e-07
6	rs203882	28078502	G	A	0.289252	1	-0.006619	0.0013022	3.7145e-07
6	rs9393891	28079160	C	T	0.237649	1	-0.0073541	0.0013868	1.13972e-07
6	rs9468286	28079428	C	T	0.237649	1	-0.0073541	0.0013868	1.13999e-07
6	rs13203816	28079598	T	C	0.110291	0.99999	-0.012695	0.0018843	1.61808e-11
6	rs7739216	28079946	G	T	0.237649	1	-0.0073541	0.0013868	1.13999e-07
6	rs35512245	28079953	T	C	0.237649	1	-0.0073541	0.0013868	1.13999e-07
6	rs34588114	28080628	C	A	0.110303	0.99998	-0.012712	0.0018842	1.51705e-11
6	rs68188794	28080777	T	C	0.110326	0.99998	-0.012708	0.0018843	1.5417e-11
6	rs9393892	28081394	A	G	0.237663	0.99999	-0.0073653	0.0013868	1.08993e-07
6	rs9380055	28081629	A	G	0.237673	1	-0.0073638	0.0013868	1.09673e-07
6	rs34371502	28081758	T	C	0.110303	0.99998	-0.012712	0.0018842	1.51705e-11
6	rs9368553	28082265	T	C	0.237662	1	-0.0073651	0.0013868	1.09094e-07
6	rs9368554	28082711	T	C	0.237662	1	-0.0073758	0.0013867	1.04448e-07
6	rs4713137	28083521	C	G	0.23767	1	-0.0073435	0.0013867	1.18768e-07
6	rs9348793	28084189	G	A	0.237648	1	-0.0073521	0.0013868	1.14895e-07
6	rs1770131	28086413	C	T	0.289064	0.99999	-0.0066328	0.0013024	3.53102e-07
6	rs6905516	28086478	A	G	0.23556	0.99959	-0.0073086	0.0013978	1.70883e-07
6	rs6905522	28086479	A	C	0.235606	0.9996	-0.0073137	0.0013975	1.66648e-07
6	rs9461432	28086883	T	C	0.152037	1	-0.010415	0.0016436	2.34963e-10
6	rs9468290	28087674	C	T	0.237664	1	-0.007369	0.0013868	1.07399e-07
6	rs71559072	28089481	C	T	0.110326	0.99999	-0.012687	0.0018843	1.66341e-11
6	rs1631552	28089699	C	A	0.289046	1	-0.0066353	0.0013024	3.49301e-07
6	rs66886492	28089731	C	T	0.110305	0.99999	-0.012688	0.0018842	1.65959e-11
6	rs6934769	28090931	A	G	0.237799	0.9999	-0.0073251	0.0013868	1.27938e-07
6	rs35345226	28091580	A	G	0.110305	0.99999	-0.012687	0.0018842	1.65959e-11
6	rs17711801	28092307	C	G	0.237663	1	-0.0073576	0.0013867	1.12305e-07
6	rs536704	28092603	T	G	0.289088	1	-0.0066312	0.0013023	3.54487e-07
6	rs4713139	28092685	C	T	0.152032	1	-0.010384	0.0016436	2.65766e-10
6	rs6922063	28094366	G	A	0.237801	1	-0.0073764	0.0013865	1.03657e-07
6	rs2275508	28094731	T	C	0.237808	1	-0.0073739	0.0013865	1.04713e-07
6	rs9461433	28095172	C	T	0.23767	1	-0.0073559	0.0013867	1.13006e-07
6	rs9468292	28095355	G	A	0.23767	1	-0.0073559	0.0013867	1.13006e-07
6	rs4713140	28097193	G	A	0.152114	1	-0.010384	0.0016433	2.6418e-10
6	rs1947863	28099344	G	A	0.237666	0.99999	-0.0073633	0.0013867	1.09698e-07
6	rs4713141	28101678	G	C	0.237664	0.99999	-0.0073648	0.0013867	1.09094e-07
6	rs34130214	28102378	C	T	0.152043	1	-0.010388	0.0016436	2.61638e-10
6	rs1340004	28103691	C	T	0.238077	1	-0.0073188	0.0013859	1.28736e-07
6	rs9380056	28104476	C	T	0.238075	1	-0.007321	0.0013859	1.27614e-07
6	rs9380057	28104634	G	T	0.23808	1	-0.0073161	0.0013859	1.30047e-07
6	rs1947862	28105196	C	T	0.238068	1	-0.0073261	0.001386	1.25141e-07
6	rs6941992	28106141	T	C	0.238115	1	-0.0072899	0.0013858	1.43714e-07
6	rs4713142	28106347	T	G	0.238066	1	-0.0073012	0.001386	1.38134e-07
6	rs4713143	28106759	A	C	0.238061	0.99999	-0.0072941	0.0013861	1.42266e-07
6	rs4713144	28106790	C	G	0.238068	0.99999	-0.0072907	0.001386	1.44046e-07
6	rs4713145	28106827	T	C	0.238375	1	-0.0073232	0.0013855	1.25285e-07
6	rs3757187	28107654	T	C	0.238079	1	-0.0072767	0.001386	1.5202e-07
6	rs3757185	28107776	T	A	0.237838	0.99999	-0.0072752	0.0013874	1.5758e-07
6	rs1904841	28108085	C	T	0.237312	1	-0.0072629	0.0013876	1.6592e-07
6	rs1904840	28108232	C	T	0.23716	1	-0.0072988	0.0013879	1.45111e-07
6	rs2791332	28108788	C	T	0.288559	0.99997	-0.0065161	0.0013032	5.72928e-07
6	rs9368555	28108967	T	C	0.237144	1	-0.0072392	0.001388	1.83189e-07
6	rs9393893	28109262	T	C	0.237118	0.99999	-0.0072771	0.001388	1.58198e-07
6	rs868987	28110148	C	T	0.237116	1	-0.0073075	0.0013881	1.40605e-07
6	rs4713146	28111536	A	T	0.23711	1	-0.0072949	0.0013881	1.47775e-07
6	rs9393894	28112562	A	G	0.237111	0.99999	-0.0073002	0.0013881	1.44744e-07
6	rs9468295	28112713	T	C	0.23711	1	-0.0072994	0.0013881	1.45178e-07
6	rs9468296	28113730	A	G	0.237189	0.99998	-0.0073011	0.001388	1.4388e-07
6	rs1225716	28113746	A	C	0.288553	0.99999	-0.0065281	0.0013032	5.4689e-07
6	rs35749575	28114818	G	T	0.110326	0.99999	-0.012643	0.0018842	1.94536e-11
6	rs4711164	28115156	C	T	0.237254	0.99999	-0.0073229	0.001388	1.32343e-07
6	rs4713148	28115921	G	A	0.237113	0.99999	-0.0073077	0.001388	1.40475e-07
6	rs9348794	28117757	T	A	0.237113	0.99999	-0.0073107	0.001388	1.38771e-07
6	rs9468297	28118874	G	T	0.237113	1	-0.0073118	0.001388	1.38134e-07
6	rs72846780	28119055	T	C	0.110325	0.99999	-0.012647	0.0018841	1.91867e-11
6	rs2622319	28120401	G	C	0.288554	1	-0.0065325	0.0013032	5.36661e-07
6	rs9295758	28120663	C	G	0.237113	1	-0.0073133	0.001388	1.37309e-07
6	rs17774663	28120898	G	A	0.237111	1	-0.0073132	0.001388	1.37373e-07
6	rs9468298	28122345	A	G	0.237112	1	-0.0073176	0.001388	1.35021e-07
6	rs1150666	28123928	T	C	0.288525	1	-0.0064706	0.0013032	6.86436e-07
6	rs13205911	28124114	C	T	0.11019	1	-0.012575	0.0018851	2.5527e-11
6	rs9295759	28124469	C	T	0.237112	1	-0.007316	0.001388	1.35831e-07
6	rs9348796	28126202	A	G	0.237112	1	-0.0073103	0.001388	1.38931e-07
6	rs11552219	28126834	C	T	0.237108	1	-0.0073117	0.001388	1.38197e-07
6	rs9468300	28126840	C	T	0.152049	1	-0.010392	0.0016436	2.5698e-10
6	rs9380058	28127444	T	C	0.237241	1	-0.007327	0.0013878	1.29509e-07
6	rs9393895	28127621	T	C	0.23711	0.99999	-0.0073115	0.001388	1.38388e-07
6	rs9393896	28127703	C	T	0.23804	0.99969	-0.0072753	0.0013881	1.59588e-07
6	rs9393897	28127710	G	T	0.238462	0.99955	-0.0073008	0.0013886	1.45915e-07
6	rs13197175	28129231	C	T	0.11032	1	-0.012627	0.0018842	2.06538e-11
6	rs13197176	28129232	C	T	0.109168	0.99964	-0.012784	0.0019028	1.84502e-11
6	rs9357065	28129580	T	C	0.237099	0.99997	-0.0072951	0.0013881	1.47775e-07
6	rs9357066	28129831	T	C	0.237101	0.99999	-0.0073022	0.0013881	1.43615e-07
6	rs13201308	28130089	C	T	0.110325	0.99999	-0.012599	0.0018841	2.28034e-11
6	rs9393898	28130376	G	T	0.237229	0.99998	-0.0073153	0.0013879	1.35831e-07
6	rs34765154	28130450	G	A	0.110325	0.99999	-0.012599	0.0018841	2.28034e-11
6	rs9368556	28131153	T	C	0.237091	0.99998	-0.0072978	0.0013881	1.46251e-07
6	rs9368557	28131537	T	C	0.237086	0.99999	-0.0072954	0.0013881	1.47605e-07
6	rs9380059	28132358	A	C	0.237107	1	-0.0072672	0.001388	1.64437e-07
6	rs9380060	28132603	G	A	0.237079	1	-0.0072961	0.0013881	1.47231e-07
6	rs35227624	28132726	A	G	0.237073	1	-0.0073017	0.0013881	1.44046e-07
6	rs9380061	28132803	T	C	0.237079	1	-0.0072961	0.0013881	1.47231e-07
6	rs34505829	28133239	A	T	0.110328	0.99999	-0.012598	0.0018841	2.29087e-11
6	rs9368558	28133306	A	G	0.237079	1	-0.0072961	0.0013881	1.47197e-07
6	rs9393899	28133528	G	C	0.237079	1	-0.0072961	0.0013881	1.47197e-07
6	rs35098436	28134221	T	C	0.110328	0.99999	-0.012595	0.0018841	2.31739e-11
6	rs9283884	28135660	G	C	0.237082	1	-0.0073187	0.0013881	1.3471e-07
6	rs4713150	28136212	G	A	0.237078	0.99999	-0.0072974	0.0013881	1.46555e-07
6	rs4713151	28136356	G	A	0.237074	0.99999	-0.007298	0.0013881	1.46184e-07
6	rs9393901	28136797	A	G	0.237071	1	-0.0072994	0.0013881	1.45445e-07
6	rs3173443	28137027	T	G	0.237078	1	-0.0072853	0.0013882	1.5378e-07
6	rs4713152	28137454	G	A	0.237119	1	-0.0073464	0.0013881	1.20893e-07
6	rs9348797	28137533	G	C	0.237062	1	-0.0073043	0.0013882	1.42692e-07
6	rs9380062	28137569	G	A	0.237058	1	-0.0073097	0.0013882	1.39733e-07
6	rs9380063	28137853	A	G	0.237051	1	-0.0073138	0.0013882	1.37562e-07
6	rs13217984	28139710	A	T	0.110326	0.99999	-0.012602	0.0018842	2.25944e-11
6	rs67297533	28141253	G	T	0.110326	0.99998	-0.012604	0.0018842	2.24388e-11
6	rs8180562	28141460	G	A	0.152161	0.99998	-0.010385	0.0016431	2.61336e-10
6	rs12332979	28141548	T	G	0.237066	0.99999	-0.007312	0.0013882	1.38484e-07
6	rs1150678	28142276	C	T	0.289967	0.99896	-0.0067062	0.0013034	2.67609e-07
6	rs67878650	28142587	G	C	0.23707	0.99999	-0.0073096	0.0013881	1.39766e-07
6	rs9348798	28143011	G	A	0.237073	0.99999	-0.0073097	0.0013882	1.39669e-07
6	rs9380064	28143118	A	G	0.152071	1	-0.010358	0.0016435	2.93697e-10
6	rs9380065	28144751	A	G	0.237055	0.99976	-0.0073116	0.0013882	1.38771e-07
6	rs35781323	28144832	T	C	0.11031	0.99952	-0.012614	0.0018844	2.17771e-11
6	rs9295760	28147385	G	A	0.288586	0.99956	-0.0064962	0.0013031	6.19441e-07
6	rs9295761	28147987	A	G	0.23722	1	-0.0072265	0.001388	1.92664e-07
6	rs34832585	28150878	C	T	0.110022	0.99982	-0.012642	0.0018871	2.09894e-11
6	rs6901017	28152583	T	C	0.240835	0.99982	-0.0070444	0.0013812	3.39469e-07
6	rs9295762	28155418	T	C	0.240844	0.99981	-0.0070406	0.0013812	3.44509e-07
6	rs9368560	28159960	T	C	0.228377	0.99988	-0.0080573	0.0014063	1.00832e-08
6	rs1225598	28160799	T	G	0.241103	0.99991	-0.0070545	0.0013803	3.20922e-07
6	rs1225596	28162620	T	C	0.241117	0.99995	-0.007053	0.0013802	3.22181e-07
6	rs1150689	28165099	T	C	0.241136	1	-0.0071275	0.00138	2.40991e-07
6	rs1225599	28165190	C	T	0.24113	1	-0.007064	0.00138	3.07681e-07
6	rs1233705	28166447	C	G	0.241125	1	-0.0070751	0.00138	2.94917e-07
6	rs1071893	28167635	G	C	0.292561	0.99999	-0.0063847	0.0012978	8.66762e-07
6	rs9368561	28168343	C	T	0.147487	0.99996	-0.010657	0.0016648	1.54632e-10
6	rs1233701	28168726	C	G	0.241159	1	-0.0071639	0.001378	2.00863e-07
6	rs1233699	28169158	T	A	0.241135	1	-0.007069	0.0013799	3.01301e-07
6	rs13195291	28169241	G	A	0.110408	0.99996	-0.012645	0.0018838	1.91867e-11
6	rs735765	28170297	G	A	0.154383	1	-0.0094983	0.0016337	6.09958e-09
6	rs1233697	28172263	G	A	0.241125	0.99998	-0.0070733	0.00138	2.96825e-07
6	rs1233707	28172953	G	A	0.241114	1	-0.0070766	0.00138	2.93089e-07
6	rs1237875	28173010	C	T	0.241137	1	-0.0071184	0.0013801	2.49804e-07
6	rs1150692	28173957	A	G	0.240958	0.9979	-0.007136	0.0013816	2.40602e-07
6	rs1150693	28174590	T	C	0.241776	0.99669	-0.0070997	0.0013811	2.74157e-07
6	rs13197633	28174757	G	A	0.11008	0.99784	-0.012686	0.0018904	1.94089e-11
6	rs1150696	28175549	G	C	0.248233	0.99353	-0.0078255	0.0013814	1.47163e-08
6	rs35001169	28187632	T	G	0.11041	0.99989	-0.012672	0.0018859	1.83231e-11
6	rs9393908	28190830	T	A	0.146699	0.99986	-0.010978	0.0016692	4.80839e-11
6	rs9366717	28191057	C	T	0.1467	0.99986	-0.010965	0.0016692	5.08159e-11
6	rs35656932	28191288	G	T	0.110789	0.99976	-0.012665	0.0018819	1.70216e-11
6	rs34243448	28193102	C	A	0.110788	0.99979	-0.01264	0.0018819	1.86209e-11
6	rs9461443	28194629	A	T	0.24799	0.99995	-0.0074269	0.001367	5.54753e-08
6	rs34477097	28197186	C	T	0.24803	0.99999	-0.0073732	0.0013668	6.8786e-08
6	rs34787248	28197886	C	T	0.190187	0.99996	-0.0077242	0.0015049	2.86022e-07
6	rs9468317	28198456	T	C	0.190636	1	-0.0077483	0.001503	2.53454e-07
6	rs2299029	28198831	G	A	0.190382	1	-0.0076423	0.0015035	3.71963e-07
6	rs11967137	28199764	A	G	0.190415	0.99999	-0.0076096	0.0015034	4.15815e-07
6	rs11962305	28199937	G	C	0.190397	0.99999	-0.007648	0.0015035	3.64586e-07
6	rs13204012	28201531	G	A	0.110658	0.99996	-0.012594	0.0018816	2.18776e-11
6	rs13205211	28203056	T	G	0.110659	0.99997	-0.012604	0.0018816	2.10378e-11
6	rs9366718	28205502	A	T	0.190418	0.99999	-0.0076128	0.0015033	4.10866e-07
6	rs9393909	28207200	C	T	0.190261	1	-0.0077028	0.0015036	3.01231e-07
6	rs9393910	28208192	C	G	0.19038	0.99999	-0.0076636	0.0015035	3.45144e-07
6	rs9368563	28208558	A	G	0.190378	1	-0.00766	0.0015035	3.49462e-07
6	rs9295768	28209102	G	A	0.190407	1	-0.0077046	0.0015034	2.98126e-07
6	rs9468318	28209531	T	A	0.19038	1	-0.007656	0.0015035	3.54405e-07
6	rs9357067	28210293	C	G	0.190154	0.99999	-0.0075875	0.0015042	4.55407e-07
6	rs967005	28210688	C	T	0.190196	1	-0.0075538	0.0015043	5.12861e-07
6	rs17720293	28214698	C	T	0.130121	1	-0.010795	0.0017542	7.58054e-10
6	rs7740487	28216486	C	G	0.157169	0.99998	-0.0099038	0.0016219	1.02141e-09
6	rs68141011	28217797	G	T	0.157676	1	-0.0099842	0.0016195	7.06643e-10
6	rs13200462	28218199	A	C	0.157183	0.99999	-0.0099151	0.0016219	9.76787e-10
6	rs9986596	28219661	G	A	0.157167	0.99999	-0.0099095	0.0016219	9.9793e-10
6	rs1679732	28221264	G	A	0.841828	0.99997	0.0099695	0.0016174	7.10395e-10
6	rs10456362	28221816	A	G	0.843163	1	0.0098665	0.0016232	1.21339e-09
6	rs13208096	28225311	C	G	0.110675	0.99999	-0.012712	0.0018815	1.41906e-11
6	rs1679709	28228342	A	G	0.841655	1	0.01003	0.0016167	5.51696e-10
6	rs1778511	28229411	G	A	0.841617	0.99997	0.0099589	0.0016168	7.3013e-10
6	rs1778508	28229881	C	T	0.841641	1	0.0099717	0.0016166	6.90717e-10
6	rs2799077	28234597	C	T	0.159024	1	-0.0097321	0.0016142	1.65082e-09
6	rs2799079	28235176	A	C	0.158587	1	-0.0099253	0.001616	8.15643e-10
6	rs67998226	28238059	T	C	0.112195	0.99998	-0.012854	0.0018707	6.38263e-12
6	rs11965538	28239915	G	A	0.158516	1	-0.0099415	0.0016159	7.6454e-10
6	rs2743555	28241081	G	A	0.158396	0.99997	-0.0099594	0.0016165	7.22936e-10
6	rs34878803	28250179	T	C	0.112151	0.99998	-0.012896	0.001871	5.49541e-12
6	rs6901575	28250984	G	A	0.158344	1	-0.010168	0.0016168	3.20332e-10
6	rs34691223	28258208	C	A	0.112161	0.99999	-0.012914	0.0018709	5.11682e-12
6	rs6905391	28262686	G	A	0.158302	0.99994	-0.0096634	0.0016181	2.34315e-09
6	rs13207345	28265572	C	T	0.110889	0.99998	-0.012843	0.0018801	8.43335e-12
6	rs72854513	28265954	A	T	0.11088	1	-0.012848	0.00188	8.27942e-12
6	rs1936365	28268452	G	C	0.15855	0.99997	-0.0096888	0.0016158	2.02023e-09
6	rs56189111	28271973	C	A	0.110884	0.99999	-0.012841	0.00188	8.4918e-12
6	rs13191786	28277671	T	G	0.110881	0.99999	-0.012842	0.00188	8.45279e-12
6	rs34950484	28278688	G	A	0.112283	0.99999	-0.012979	0.0018699	3.89942e-12
6	rs853694	28279100	A	T	0.158542	0.99999	-0.0097005	0.0016158	1.93063e-09
6	rs35072899	28281541	C	T	0.110884	0.99999	-0.012843	0.00188	8.41395e-12
6	rs34661125	28281894	G	A	0.112286	0.99999	-0.01298	0.0018699	3.8815e-12
6	rs13190888	28285985	G	A	0.11231	0.99998	-0.012969	0.0018699	4.04576e-12
6	rs853685	28288785	C	T	0.158917	0.99998	-0.0097267	0.0016142	1.68539e-09
6	rs56075693	28290328	T	G	0.110892	0.99999	-0.012835	0.0018799	8.66962e-12
6	rs34218844	28290647	T	C	0.110892	0.99999	-0.012835	0.0018799	8.64968e-12
6	rs853682	28295875	T	C	0.158791	0.99998	-0.0097899	0.0016147	1.3369e-09
6	rs853681	28296650	C	A	0.158787	0.99999	-0.0097874	0.0016147	1.35083e-09
6	rs853679	28296863	C	A	0.158778	1	-0.0097784	0.0016148	1.40281e-09
6	rs853678	28297313	T	A	0.159061	1	-0.0096726	0.0016139	2.05636e-09
6	rs853676	28299687	C	T	0.159378	1	-0.010099	0.0016124	3.76877e-10
6	rs7752448	28301099	A	G	0.122001	0.99995	-0.011299	0.0018033	3.71279e-10
6	rs7752608	28301195	A	G	0.118626	0.99996	-0.011909	0.0018254	6.85488e-11
6	rs67340775	28304384	A	C	0.112557	1	-0.012989	0.0018679	3.56451e-12
6	rs35030260	28305508	G	A	0.111246	0.99998	-0.012746	0.0018771	1.12202e-11
6	rs13217619	28306671	T	C	0.11124	0.99998	-0.012748	0.0018772	1.11686e-11
6	rs35016036	28314880	C	T	0.11012	0.99979	-0.013227	0.001886	2.33346e-12
6	rs35744819	28318331	G	T	0.110119	0.9998	-0.013192	0.001886	2.66686e-12
6	rs13198809	28323702	G	A	0.110623	0.99753	-0.013154	0.0018825	2.79898e-12
6	rs35353359	28324378	C	T	0.11065	0.99874	-0.0132	0.0018822	2.33346e-12
6	rs13214023	28332141	G	A	0.110743	0.99972	-0.013083	0.0018818	3.59749e-12
6	rs35017208	28345282	C	T	0.110945	0.99998	-0.01334	0.0018795	1.27057e-12
6	rs13213152	28349698	A	G	0.110754	0.99999	-0.013171	0.0018811	2.5293e-12
6	rs67981811	28354835	C	G	0.110946	0.99997	-0.013341	0.0018796	1.27057e-12
6	rs36092177	28357807	C	T	0.110941	0.99997	-0.013335	0.0018796	1.30017e-12
6	rs13213986	28358009	T	A	0.110749	0.99997	-0.013167	0.0018812	2.58226e-12
6	rs2232429	28359632	T	G	0.110945	0.99996	-0.013327	0.0018796	1.33968e-12
6	rs2232426	28360659	G	C	0.110948	0.99995	-0.013318	0.0018796	1.38676e-12
6	rs34546986	28362309	G	A	0.11078	1	-0.013145	0.0018808	2.77971e-12
6	rs34871267	28364232	G	A	0.110781	1	-0.013144	0.0018808	2.78612e-12
6	rs2232423	28366151	A	G	0.110979	1	-0.013316	0.0018792	1.38357e-12
6	rs35883476	28368508	G	C	0.110785	0.99999	-0.013141	0.0018808	2.81838e-12
6	rs13201681	28394680	C	T	0.110895	0.99997	-0.013017	0.0018798	4.38531e-12
6	rs67381177	28411941	G	C	0.110873	0.99983	-0.013022	0.0018803	4.3451e-12
6	rs55690788	28436145	T	C	0.110054	0.99264	-0.012915	0.0018906	8.41395e-12
6	rs34676049	28453618	T	G	0.109438	0.99411	-0.013098	0.0018941	4.67735e-12
6	rs13191038	28482917	T	C	0.110099	0.99586	-0.013103	0.0018881	3.9355e-12
6	rs13194504	28630691	G	A	0.112233	1	-0.012678	0.0018702	1.2106e-11
6	rs35044849	28667669	A	G	0.112118	0.99914	-0.012594	0.0018743	1.8239e-11
6	rs140041878	28678607	T	C	0.0502588	0.9998	0.014184	0.0026972	1.45077e-07
6	rs145097508	28682406	G	C	0.0487393	0.99955	0.014001	0.0027388	3.1864e-07
6	rs114051421	28684506	G	A	0.0502423	0.99983	0.014209	0.0026976	1.3842e-07
6	rs115499539	28686006	C	G	0.0487884	0.99962	0.014024	0.0027377	3.0137e-07
6	rs150814685	28696772	T	G	0.0502014	0.99991	0.014141	0.0026983	1.59956e-07
6	rs114807698	28696816	C	A	0.0487201	0.99968	0.013959	0.0027403	3.50994e-07
6	rs148584123	28700457	G	C	0.0487701	0.99969	0.014049	0.0027379	2.88138e-07
6	rs116740683	28720609	A	G	0.0488707	0.99971	0.01388	0.0027351	3.88329e-07
6	rs9257133	28723421	C	T	0.112132	0.99961	-0.012593	0.0018826	2.24905e-11
6	rs1238262	28723960	C	T	0.112447	0.99973	-0.012583	0.001877	2.03236e-11
6	rs148545514	28725240	C	T	0.0503016	0.99995	0.01413	0.0026957	1.59258e-07
6	rs148092311	28745638	C	T	0.0504268	0.99973	0.013868	0.0026949	2.66318e-07
6	rs116358919	28755650	C	T	0.0626258	0.99984	0.012312	0.0024331	4.19276e-07
6	rs115174438	28755896	G	A	0.0625453	0.9999	0.012318	0.0024327	4.12192e-07
6	rs115092703	28756136	G	A	0.0625469	0.99988	0.012322	0.0024327	4.08319e-07
6	rs6938988	28756995	C	G	0.0625323	0.99984	0.012343	0.0024331	3.91832e-07
6	rs6939948	28757573	A	G	0.0625377	0.99981	0.012348	0.0024331	3.87525e-07
6	rs142332238	28757581	C	T	0.0488803	0.99946	0.013763	0.0027377	4.97622e-07
6	rs6925732	28758580	T	C	0.0625707	0.99978	0.012341	0.0024327	3.91742e-07
6	rs2754761	28760601	T	A	0.0625914	0.99969	0.012391	0.0024326	3.51237e-07
6	rs2765223	28761208	C	T	0.0626078	0.99967	0.012355	0.0024324	3.78443e-07
6	rs2754762	28761471	T	A	0.0626103	0.99966	0.012362	0.0024323	3.73078e-07
6	rs150530886	28761844	T	C	0.0488664	0.99939	0.013793	0.0027373	4.69137e-07
6	rs56030816	28762581	A	G	0.0626204	0.99966	0.012393	0.0024322	3.48097e-07
6	rs56374518	28762605	G	C	0.0626087	0.99967	0.012449	0.0024323	3.08532e-07
6	rs1810750	28762999	A	G	0.05134	0.99965	0.013935	0.0026711	1.82138e-07
6	rs149432497	28763730	A	G	0.0488839	0.99942	0.013842	0.0027368	4.24326e-07
6	rs115174831	28763736	C	T	0.062619	0.99969	0.012479	0.0024321	2.88071e-07
6	rs116520285	28763796	C	T	0.0514245	0.99964	0.013959	0.002671	1.73101e-07
6	rs116303970	28763825	G	A	0.0626317	0.99968	0.012492	0.0024321	2.80479e-07
6	rs140619884	28764097	G	C	0.0626305	0.99973	0.012489	0.0024317	2.80867e-07
6	rs114741267	28764668	C	G	0.062636	0.99975	0.012504	0.0024315	2.71144e-07
6	rs114847130	28765033	G	T	0.0626557	0.99976	0.012454	0.0024312	3.01787e-07
6	rs146674992	28766845	G	A	0.0626767	0.99987	0.012508	0.0024305	2.6595e-07
6	rs2765222	28767076	C	T	0.0626673	0.9999	0.012564	0.0024306	2.35072e-07
6	rs2754763	28767254	T	C	0.0515279	0.99986	0.013483	0.0026659	4.24913e-07
6	rs2754765	28769275	C	T	0.0514201	0.99999	0.014073	0.0026674	1.32069e-07
6	rs57491524	28770731	A	C	0.0626849	0.99997	0.012644	0.0024294	1.94446e-07
6	rs142395667	28771300	G	A	0.0504227	0.99995	0.014211	0.002693	1.3125e-07
6	rs114060013	28772128	G	C	0.062683	0.99999	0.012647	0.0024294	1.92975e-07
6	rs56110474	28772441	T	C	0.0514194	0.99999	0.014117	0.0026673	1.20726e-07
6	rs115967007	28774130	A	T	0.0626875	0.99999	0.012655	0.0024293	1.89758e-07
6	rs115385935	28774422	C	T	0.0626876	0.99999	0.012655	0.0024293	1.89452e-07
6	rs115307364	28775155	A	G	0.0626881	0.99999	0.012657	0.0024292	1.88712e-07
6	rs56308612	28775667	A	G	0.0626884	0.99999	0.012659	0.0024293	1.87845e-07
6	rs209206	28776234	G	C	0.0626891	0.99999	0.012663	0.0024293	1.86252e-07
6	rs453020	28776303	C	A	0.051425	0.99999	0.014136	0.0026672	1.16038e-07
6	rs172331	28776391	C	G	0.0626892	0.99999	0.012664	0.0024293	1.85866e-07
6	rs209204	28777336	A	C	0.0626899	0.99999	0.012668	0.0024293	1.84077e-07
6	rs209203	28777577	C	A	0.0692102	0.99983	0.012825	0.0023209	3.28322e-08
6	rs209202	28777691	C	A	0.0626901	0.99999	0.01267	0.0024293	1.83569e-07
6	rs114741805	28777991	G	A	0.0504262	0.99994	0.01424	0.002693	1.23766e-07
6	rs209201	28778364	C	T	0.0626905	0.99998	0.012672	0.0024293	1.82558e-07
6	rs169682	28778614	T	G	0.0626907	0.99998	0.012674	0.0024293	1.81928e-07
6	rs185984	28778872	T	G	0.0626907	0.99998	0.012674	0.0024293	1.81761e-07
6	rs209200	28779721	C	T	0.0626877	0.99998	0.012675	0.0024294	1.81468e-07
6	rs209199	28779928	G	A	0.0630899	0.99914	0.01261	0.0024284	2.07444e-07
6	rs209198	28780514	G	A	0.0512587	0.99997	0.013936	0.0026717	1.8281e-07
6	rs209197	28780608	C	A	0.0627361	0.99997	0.012675	0.0024295	1.81803e-07
6	rs209196	28780817	T	C	0.0514234	0.99997	0.014143	0.0026674	1.14551e-07
6	rs209195	28781438	T	G	0.0514243	0.99997	0.014153	0.0026673	1.12047e-07
6	rs209194	28781479	C	G	0.0626881	0.99997	0.012674	0.0024294	1.82138e-07
6	rs209193	28782217	C	T	0.0625436	0.99972	0.01267	0.0024336	1.92752e-07
6	rs209192	28782249	T	C	0.062672	0.99994	0.012712	0.00243	1.68267e-07
6	rs209191	28782334	A	C	0.0626736	0.99993	0.012722	0.00243	1.64702e-07
6	rs209190	28782363	G	C	0.0626752	0.99993	0.012732	0.0024299	1.61139e-07
6	rs209189	28782511	T	A	0.0514352	0.99999	0.014219	0.0026671	9.7499e-08
6	rs209188	28782601	C	A	0.0626999	0.99999	0.012745	0.0024292	1.5506e-07
6	rs209187	28782978	G	A	0.0627002	0.99999	0.012746	0.0024292	1.5449e-07
6	rs147374376	28783772	T	C	0.0490297	0.99969	0.014164	0.0027317	2.15824e-07
6	rs398795	28784031	T	C	0.0627008	1	0.01275	0.0024291	1.5325e-07
6	rs172330	28786884	G	A	0.0627007	1	0.012708	0.002429	1.68112e-07
6	rs185982	28787152	T	A	0.0627062	1	0.012743	0.002429	1.55346e-07
6	rs148397607	28791481	G	A	0.0504363	0.99995	0.014333	0.0026927	1.02141e-07
6	rs209183	28792012	G	C	0.0514358	1	0.014235	0.002667	9.4254e-08
6	rs56271755	28793250	C	T	0.0504377	0.99995	0.014347	0.0026927	9.93802e-08
6	rs3132379	28796460	A	T	0.177665	0.9981	-0.0086182	0.0015578	3.16519e-08
6	rs60569033	28796463	T	A	0.0812896	0.99033	0.011847	0.0022159	8.97222e-08
6	rs114146785	28797097	A	G	0.0490057	0.99974	0.01425	0.0027316	1.82012e-07
6	rs56678427	28801442	G	A	0.0514466	0.99997	0.014303	0.0026668	8.16959e-08
6	rs9257248	28803291	C	T	0.114018	1	-0.012258	0.0018576	4.14e-11
6	rs115531818	28814098	A	G	0.0504283	0.9999	0.014401	0.002694	9.02402e-08
6	rs147406886	28818951	A	G	0.0504281	0.99992	0.014372	0.0026939	9.55652e-08
6	rs138092393	28821169	C	A	0.0514682	0.99997	0.014245	0.0026682	9.36052e-08
6	rs176461	28826405	A	G	0.0515562	1	0.014412	0.0026623	6.18728e-08
6	rs116380322	28828010	T	C	0.0505436	0.99995	0.01451	0.0026898	6.87385e-08
6	rs56270424	28833626	A	C	0.0505363	1	0.01418	0.00269	1.35488e-07
6	rs149236018	28834598	C	T	0.0491099	0.99966	0.014243	0.0027304	1.826e-07
6	rs150298088	28837658	A	C	0.0508243	0.99991	0.014293	0.0026832	1.00092e-07
6	rs365823	28839317	T	C	0.0516622	0.99992	0.013978	0.002662	1.51565e-07
6	rs172327	28839542	C	G	0.0518333	0.99991	0.014176	0.0026578	9.63163e-08
6	rs142735815	28839632	G	C	0.050824	0.9999	0.014284	0.0026833	1.01836e-07
6	rs9500892	28848694	G	T	0.050218	0.99987	0.014466	0.0026991	8.35218e-08
6	rs9468439	28861118	C	G	0.0505561	0.99984	0.014235	0.0026909	1.22208e-07
6	rs209139	28863483	C	A	0.0570679	0.99994	0.013488	0.0025386	1.0782e-07
6	rs9468440	28866529	A	T	0.0505528	0.99987	0.014244	0.0026909	1.2006e-07
6	rs9501162	28883895	T	G	0.0505525	0.99978	0.014319	0.0026913	1.03633e-07
6	rs150292065	28884159	G	A	0.0492253	0.9993	0.014123	0.002729	2.27929e-07
6	rs3131101	28885863	A	G	0.112458	0.99911	-0.012442	0.0018864	4.23643e-11
6	rs3132378	28885865	A	G	0.112458	0.99911	-0.012442	0.0018864	4.23643e-11
6	rs9468445	28896775	A	G	0.0505133	0.9998	0.014275	0.0026913	1.13344e-07
6	rs114627526	28898526	A	G	0.0490614	0.99964	0.014099	0.002731	2.43557e-07
6	rs144965899	28904710	G	C	0.049015	0.99965	0.013941	0.0027317	3.33887e-07
6	rs142880876	28921061	A	T	0.0490497	0.99985	0.013993	0.0027304	2.97989e-07
6	rs138910722	28926891	C	T	0.0490527	0.99985	0.014016	0.0027304	2.85036e-07
6	rs12386522	28928167	T	C	0.0511734	1	0.013897	0.0026745	2.0347e-07
6	rs9468450	28936424	C	T	0.0505506	0.99998	0.014342	0.00269	9.72971e-08
6	rs149142151	28941134	C	T	0.0439114	0.99582	0.01587	0.0029364	6.49681e-08
6	rs116708127	28941628	C	T	0.0508167	0.9996	0.014015	0.0026871	1.83189e-07
6	rs143400696	28945166	C	G	0.0493785	0.99959	0.013681	0.0027251	5.15822e-07
6	rs41270616	28954231	C	T	0.0509969	0.99993	0.013971	0.0026787	1.83231e-07
6	rs3129791	28954293	G	A	0.114765	1	-0.012488	0.0018524	1.56675e-11
6	rs114357009	28965512	G	A	0.049495	0.99985	0.013704	0.0027185	4.63234e-07
6	rs12019334	28979762	C	T	0.0510599	0.99993	0.013697	0.0026769	3.11243e-07
6	rs140264516	28983572	A	T	0.0495711	0.99986	0.013451	0.0027165	7.36207e-07
6	rs139059547	28983905	C	T	0.0495201	0.9998	0.013497	0.0027184	6.87543e-07
6	rs140955292	28984481	G	A	0.0495329	0.9997	0.01341	0.0027196	8.18842e-07
6	rs9468464	28984512	T	C	0.0569657	1	0.013765	0.0025411	6.06736e-08
6	rs113749571	28985543	C	G	0.0571391	0.99996	0.014077	0.0025376	2.90469e-08
6	rs11961509	28989210	A	G	0.0572851	0.99995	0.014247	0.0025342	1.8893e-08
6	rs73395657	29002421	T	C	0.0571379	0.99998	0.013905	0.0025375	4.26285e-08
6	rs9468470	29002588	T	G	0.0571379	0.99998	0.013905	0.0025375	4.26285e-08
6	rs140385433	29003630	C	T	0.051132	0.99992	0.01355	0.0026752	4.08978e-07
6	rs148546245	29003820	A	C	0.0511323	0.99992	0.013547	0.0026752	4.10771e-07
6	rs12333226	29009943	A	T	0.0519437	1	0.013161	0.002657	7.29458e-07
6	rs9468474	29013133	T	C	0.0511468	0.99992	0.013646	0.0026749	3.36899e-07
6	rs9468475	29014450	G	T	0.0510564	0.99991	0.013666	0.0026774	3.32124e-07
6	rs28711195	29017881	T	G	0.0517564	0.99998	0.013696	0.0026594	2.60916e-07
6	rs9461500	29021504	C	A	0.0517548	0.99998	0.013706	0.0026595	2.558e-07
6	rs9461501	29027660	T	C	0.0510571	0.99991	0.013648	0.0026774	3.44509e-07
6	rs9468477	29028445	G	A	0.0597788	0.99991	0.013641	0.002484	3.98291e-08
6	rs79562923	29042574	G	A	0.0517792	0.99988	0.013776	0.0026591	2.21259e-07
6	rs112646125	29043953	G	A	0.0526898	0.9999	0.013384	0.0026372	3.87525e-07
6	rs78630450	29050680	G	A	0.0517706	0.99991	0.01381	0.0026592	2.06443e-07
6	rs9461503	29061630	G	A	0.0511523	0.99985	0.013738	0.0026747	2.8035e-07
6	rs115166140	29062551	A	G	0.0498043	0.99971	0.013493	0.0027127	6.56599e-07
6	rs142535185	29071904	A	C	0.051148	0.99987	0.013682	0.0026749	3.14051e-07
6	rs9461507	29075233	G	A	0.0526882	0.99992	0.01332	0.0026372	4.40555e-07
6	rs56066225	29077391	G	C	0.0511492	0.99988	0.013656	0.0026748	3.30141e-07
6	rs55935025	29079199	A	G	0.0511497	0.99986	0.013652	0.0026748	3.32583e-07
6	rs9501644	29088868	T	A	0.0511517	0.99987	0.013677	0.0026747	3.16738e-07
6	rs115817636	29090028	C	T	0.0497588	0.99974	0.0134	0.0027133	7.87227e-07
6	rs3130773	29095908	G	A	0.114581	0.99996	-0.012609	0.0018536	1.03276e-11
6	rs10223686	29095943	G	A	0.0528121	0.99982	0.013161	0.002633	5.78229e-07
6	rs3130777	29098796	C	G	0.114553	0.99998	-0.01263	0.0018535	9.52796e-12
6	rs137876897	29105249	C	T	0.0498599	0.99986	0.013333	0.0027077	8.47618e-07
6	rs76331923	29105945	G	A	0.0528111	0.99998	0.013254	0.0026314	4.73915e-07
6	rs9468487	29107052	A	G	0.0584289	1	0.01352	0.0025051	6.77485e-08
6	rs3130715	29109197	G	A	0.114559	0.99994	-0.012604	0.0018535	1.04713e-11
6	rs9468490	29111621	G	A	0.0518962	0.99988	0.013677	0.0026549	2.58226e-07
6	rs146252326	29111742	T	C	0.0498688	0.99987	0.013384	0.0027075	7.68776e-07
6	rs3129120	29111775	T	C	0.117822	0.9999	-0.012707	0.0018306	3.89045e-12
6	rs112307369	29117481	G	A	0.0519469	0.99997	0.013667	0.0026528	2.57988e-07
6	rs9501669	29118596	C	G	0.0513385	0.99992	0.013628	0.0026674	3.24041e-07
6	rs3130725	29118747	T	G	0.117834	0.99991	-0.012719	0.0018304	3.68978e-12
6	rs141917279	29120756	G	A	0.0498791	0.99983	0.013403	0.0027071	7.38074e-07
6	rs11970695	29127160	T	C	0.0573537	0.99993	0.013847	0.0025312	4.49469e-08
6	rs4947263	29133642	C	T	0.11781	0.99994	-0.012736	0.0018303	3.4435e-12
6	rs9257566	29144532	C	T	0.133967	0.99995	-0.010892	0.001732	3.20775e-10
6	rs9295795	29145623	T	C	0.0564679	0.9991	0.013801	0.0025667	7.58403e-08
6	rs9766832	29148051	C	G	0.0574227	0.99995	0.013978	0.0025291	3.26437e-08
6	rs3116815	29148394	A	G	0.114657	0.99995	-0.012593	0.0018529	1.07647e-11
6	rs3130746	29153155	A	G	0.114659	0.99996	-0.012585	0.0018528	1.10662e-11
6	rs9461511	29156363	C	A	0.0514005	0.99985	0.013756	0.0026668	2.49172e-07
6	rs9468495	29157540	C	T	0.0514012	0.99984	0.013757	0.0026669	2.4923e-07
6	rs3129173	29159629	A	C	0.114613	0.99996	-0.012593	0.0018528	1.07399e-11
6	rs55735404	29161100	G	A	0.0574285	0.99983	0.013772	0.0025301	5.2348e-08
6	rs114224598	29165037	C	A	0.0452016	0.99826	0.015673	0.0028641	4.44427e-08
6	rs138949984	29169377	G	A	0.0519162	0.99985	0.01339	0.0026563	4.64088e-07
6	rs115374813	29169515	A	G	0.0519099	0.99991	0.013317	0.0026562	5.34072e-07
6	rs115383412	29196418	G	A	0.0499876	1	0.013649	0.0027053	4.53106e-07
6	rs9468500	29210998	A	T	0.0583377	0.99987	0.013901	0.0025136	3.20258e-08
6	rs3117339	29211442	C	T	0.112971	0.9993	-0.012693	0.001878	1.39637e-11
6	rs149754096	29218513	C	T	0.0521879	0.99987	0.013669	0.0026502	2.50207e-07
6	rs115896345	29222229	A	G	0.0521339	0.99982	0.013714	0.0026521	2.32756e-07
6	rs149702363	29225025	T	G	0.0521365	0.99985	0.013718	0.0026519	2.30462e-07
6	rs10214663	29225678	A	C	0.0521371	0.99986	0.013719	0.0026519	2.29932e-07
6	rs116508100	29226953	A	G	0.0521947	0.99995	0.013667	0.0026498	2.50207e-07
6	rs77154096	29231831	C	T	0.0521956	0.99998	0.013673	0.0026494	2.46263e-07
6	rs9501304	29236242	A	G	0.0523823	0.99995	0.01366	0.0026485	2.49977e-07
6	rs9468504	29241555	A	C	0.0521917	0.99999	0.013651	0.0026495	2.57217e-07
6	rs9468506	29248194	A	G	0.052193	0.99999	0.013636	0.0026494	2.65277e-07
6	rs9501305	29248460	G	A	0.0521916	0.99999	0.013649	0.0026495	2.58523e-07
6	rs9468508	29253756	C	T	0.0522134	1	0.013539	0.002649	3.20775e-07
6	rs9295797	29254452	A	G	0.0522346	0.99974	0.013604	0.0026497	2.83727e-07
6	rs9257681	29254982	C	G	0.115062	0.99575	-0.013142	0.0018689	2.04174e-12
6	rs55694543	29255630	A	C	0.0500615	0.99956	0.013534	0.0027057	5.67806e-07
6	rs9461514	29256476	G	A	0.0515651	0.99978	0.014068	0.0026663	1.31826e-07
6	rs145108206	29259509	G	A	0.0515757	0.99996	0.014117	0.0026653	1.18032e-07
6	rs116567625	29262341	C	T	0.051567	0.99995	0.014088	0.0026659	1.26154e-07
6	rs112421079	29263260	A	T	0.0515529	0.99995	0.014095	0.0026659	1.24366e-07
6	rs9468510	29264704	G	A	0.0515539	0.99995	0.014096	0.0026658	1.23851e-07
6	rs3117426	29272012	C	T	0.217024	1	-0.0072796	0.0014315	3.66944e-07
6	rs78609255	29277329	C	T	0.0514822	0.99953	0.013365	0.0026707	5.60919e-07
6	rs148682985	29288001	G	A	0.0508455	0.99978	0.013369	0.0026871	6.51628e-07
6	rs55885453	29301942	T	C	0.0516668	0.99981	0.013372	0.0026683	5.40754e-07
6	rs148466862	29317177	C	T	0.0449821	0.99798	0.01536	0.0028896	1.0639e-07
6	rs9257809	29356331	A	G	0.120348	1	-0.012822	0.0018126	1.50661e-12
6	rs55740552	29405888	T	G	0.0557399	0.99953	0.013397	0.0025886	2.2751e-07
6	rs2523443	29415464	C	A	0.118752	1	-0.012955	0.0018173	1.01625e-12
6	rs114406136	29448128	A	G	0.0564749	0.99998	0.013066	0.0025546	3.14268e-07
6	rs17415601	29452411	A	G	0.0564852	1	0.013056	0.0025543	3.19669e-07
6	rs17415649	29452553	G	T	0.0564702	1	0.013051	0.0025546	3.24414e-07
6	rs1233478	29477821	G	T	0.193118	1	-0.0089515	0.0014941	2.08497e-09
6	rs17184164	29482133	A	T	0.0565884	0.99995	0.012944	0.0025521	3.94094e-07
6	rs1052477	29501299	A	G	0.0572238	0.99834	0.012914	0.002542	3.77138e-07
6	rs17177816	29509596	G	A	0.0574712	0.99817	0.013235	0.0025369	1.82096e-07
[truncated: 1,692 more rows]
