# Supplementary material for: Genome-wide association study of depression phenotypes in UK Biobank identifies variants in excitatory synaptic pathways
Source: Nat Commun. 2018 Apr 16;9:1470. doi: 10.1038/s41467-018-03819-3 (PMC5902628; doi:10.1038/s41467-018-03819-3)
Supplement: Supplementary file 6 — Supplementary Data 3 [file 41467_2018_3819_MOESM6_ESM.xlsx]

## Sheet: Sheet1
Supplementary Data 3. Variants with a P-value < 1 × 10-6 for an association with probable MDD
Chr	Marker	Position	A2	A1	Allele Frequency	Imputation Accuracy	Beta	Standard Error	P-Value
1	rs761718	37161263	A	G	0.30621	0.99933	0.007254	0.0013966	2.0611e-07
1	rs589249	37162352	A	G	0.306262	0.9994	0.0072498	0.0013963	2.08305e-07
1	rs514130	37163132	C	T	0.305881	0.99918	0.0072497	0.0013978	2.14388e-07
1	rs604149	37163376	A	C	0.306349	0.99934	0.0071839	0.0013967	2.69898e-07
1	rs488359	37163656	A	G	0.306354	0.99936	0.0071833	0.0013966	2.69836e-07
1	rs2983118	37163878	A	G	0.30635	0.99938	0.0071833	0.0013965	2.69588e-07
1	rs218989	37166715	G	T	0.305729	1	0.0073753	0.0013946	1.23538e-07
1	rs218988	37167196	C	A	0.305352	0.99957	0.0073882	0.0013966	1.22321e-07
1	rs218987	37167333	G	T	0.305215	0.99956	0.0073959	0.0013969	1.19536e-07
1	rs218985	37169665	C	T	0.304563	0.9995	0.0071092	0.0013975	3.64334e-07
1	rs4653212	37175329	G	C	0.694784	0.99941	-0.0071787	0.0013978	2.81255e-07
1	rs4147222	37176422	G	A	0.694901	0.99941	-0.0071629	0.001398	2.99778e-07
1	rs1848111	37179381	G	A	0.69881	0.99939	-0.0070333	0.0014034	5.40008e-07
1	rs4653213	37179503	C	A	0.698378	0.99935	-0.0070141	0.0014033	5.79029e-07
1	rs4652925	37179511	T	C	0.69851	0.99934	-0.00704	0.0014035	5.2808e-07
1	rs11263940	37182486	C	T	0.698917	0.99932	-0.0070317	0.0014041	5.50174e-07
1	rs1395455	37185190	A	G	0.698998	0.99934	-0.0069993	0.0014041	6.20012e-07
1	rs6677366	37187504	A	G	0.699039	0.99921	-0.0070064	0.0014046	6.1052e-07
1	rs4652927	37188699	G	T	0.698981	0.9992	-0.0069936	0.0014045	6.38705e-07
1	rs1002655	37192677	C	G	0.707734	0.99825	-0.0071495	0.0014194	4.73587e-07
1	rs1002656	37192741	C	T	0.707815	0.99824	-0.0071268	0.0014196	5.1606e-07
1	rs2102341	37193908	T	C	0.707863	0.99806	-0.0071343	0.0014201	5.06991e-07
2	rs4668889	15388950	C	A	0.462461	0.99916	-0.0064855	0.0012933	5.31986e-07
2	rs6728767	15389195	T	C	0.462546	0.99919	-0.0065134	0.0012932	4.7446e-07
2	rs6728863	15389241	T	C	0.462545	0.99917	-0.00651	0.0012933	4.81282e-07
2	rs6431688	15389313	C	T	0.462165	0.99902	-0.0065686	0.0012936	3.82737e-07
2	rs2042144	15393316	T	C	0.456655	1	-0.0074152	0.0012904	9.12851e-09
2	rs12692259	15398198	G	C	0.455579	0.99991	-0.0072513	0.0012908	1.94044e-08
2	rs10929355	15398964	T	G	0.455753	0.99974	-0.007518	0.0012914	5.84117e-09
2	rs6711181	15400577	A	G	0.441327	0.99982	-0.006755	0.0012941	1.79473e-07
2	rs4668891	15401476	C	T	0.441495	0.99982	-0.0067041	0.0012939	2.20394e-07
2	rs10929356	15402016	T	G	0.456352	0.99985	-0.0073581	0.0012909	1.19978e-08
2	rs929735	15403932	C	T	0.440475	0.99982	-0.0065658	0.0012941	3.90841e-07
2	rs1989380	15404109	G	C	0.440269	0.99981	-0.0066653	0.0012944	2.61879e-07
2	rs6431689	15404546	T	C	0.440916	0.99969	-0.0067804	0.0012944	1.62293e-07
2	rs6738994	15405663	G	T	0.440495	0.99979	-0.006556	0.0012942	4.07005e-07
2	rs11904632	15406044	C	A	0.440871	0.99973	-0.0065408	0.0012943	4.3441e-07
2	rs11904635	15406061	C	A	0.440792	0.99976	-0.0065349	0.0012942	4.43404e-07
2	rs7605754	15406506	T	A	0.424902	0.99954	-0.0064807	0.0013014	6.37236e-07
2	rs10929357	15410107	A	G	0.455858	0.99965	-0.007433	0.0012916	8.69161e-09
2	rs4465744	15410130	A	G	0.449544	0.99954	-0.0072283	0.001293	2.27143e-08
2	rs962616	15413179	G	A	0.440304	1	-0.0065549	0.0012936	4.04017e-07
2	rs962617	15413276	G	A	0.440009	0.99981	-0.0065888	0.0012942	3.56451e-07
2	rs9917271	15413910	C	T	0.416918	0.99957	-0.0065855	0.0013043	4.43915e-07
2	rs3755127	15415525	C	T	0.445082	0.99984	-0.0069023	0.0012931	9.42323e-08
2	rs3805093	15418054	A	C	0.45554	0.99966	-0.007452	0.0012918	7.99834e-09
2	rs721858	15419856	T	A	0.445298	0.9998	-0.0069485	0.0012935	7.80549e-08
2	rs3828463	15419945	A	C	0.456309	0.99977	-0.0073023	0.0012914	1.56387e-08
2	rs10193783	15420523	G	A	0.44141	0.99984	-0.0067575	0.0012942	1.77705e-07
2	rs7575687	15421848	G	C	0.440498	0.99985	-0.0065864	0.0012944	3.61327e-07
2	rs3805095	15422740	C	G	0.415698	0.99934	-0.0065048	0.0013064	6.38705e-07
2	rs7340328	15425781	T	G	0.445713	0.99951	-0.0070944	0.0012947	4.27169e-08
2	rs4668892	15427173	C	T	0.419839	0.99935	-0.0067568	0.0013051	2.25528e-07
2	rs10199552	15427592	G	T	0.44441	0.99971	-0.0067758	0.0012944	1.65539e-07
2	rs4668893	15427624	T	C	0.421073	0.99934	-0.006853	0.0013044	1.49314e-07
2	rs11686627	15432168	A	G	0.445834	0.99954	-0.0069362	0.0012952	8.55461e-08
2	rs12613488	15433328	G	T	0.438787	0.99922	-0.0066691	0.0012981	2.78292e-07
2	rs7598652	15434967	T	C	0.451942	0.99931	-0.0072178	0.0012947	2.48028e-08
2	rs7584861	15435181	C	G	0.451514	0.99927	-0.007251	0.001295	2.15774e-08
2	rs10167186	15436984	C	T	0.441108	0.99947	-0.0067763	0.0012966	1.73101e-07
2	rs12993581	15437656	C	T	0.440761	0.99931	-0.0068191	0.0012972	1.46757e-07
2	rs12993786	15437707	C	T	0.440717	0.99931	-0.0068304	0.0012973	1.40152e-07
2	rs10181295	15441492	G	A	0.439655	0.9991	-0.0068937	0.001299	1.11661e-07
2	rs1076509	15441821	C	T	0.439528	0.9991	-0.0069325	0.0012991	9.48637e-08
2	rs741570	15442041	G	A	0.439684	0.9991	-0.006902	0.001299	1.07771e-07
2	rs10199885	15443121	T	C	0.451495	0.99911	-0.0075043	0.0012962	7.06318e-09
2	rs6431690	15443525	T	C	0.451616	0.99911	-0.0075324	0.0012962	6.21441e-09
2	rs1974772	15444298	G	A	0.435987	0.99915	-0.0068181	0.0012999	1.56351e-07
2	rs2020147	15445703	G	A	0.435704	0.99911	-0.0067564	0.0013	2.02768e-07
2	rs1808361	15447050	C	G	0.450275	0.99907	-0.0073675	0.0012967	1.33629e-08
2	rs6708720	15447902	C	T	0.439482	0.99909	-0.006891	0.0012992	1.13553e-07
2	rs1318102	15448311	A	T	0.43577	0.99912	-0.0067705	0.0013	1.91073e-07
2	rs10206116	15450646	T	C	0.455665	0.99907	-0.0075131	0.0012957	6.70811e-09
2	rs10193872	15450699	G	T	0.440351	0.99909	-0.0067458	0.0012989	2.06681e-07
2	rs888636	15456209	G	A	0.43572	0.99885	-0.0067723	0.0013017	1.96653e-07
2	rs6756029	15457535	A	C	0.412289	0.9985	-0.0067372	0.0013129	2.87872e-07
2	rs9711182	15458372	A	G	0.434128	0.9985	-0.0066857	0.0013036	2.92079e-07
2	rs6746672	15458641	T	A	0.437248	0.99882	-0.0069595	0.0013014	8.92072e-08
2	rs6731789	15458651	C	G	0.447947	0.99881	-0.0074014	0.0012987	1.20615e-08
2	rs6732362	15458930	G	T	0.436196	0.99881	-0.0068553	0.0013018	1.3954e-07
2	rs10803672	15464726	A	G	0.450149	0.99889	-0.0070938	0.0012979	4.61743e-08
2	rs6431691	15466301	C	T	0.45283	0.99804	-0.0073054	0.0013014	1.98335e-08
2	rs7599455	15468791	G	A	0.428088	0.99662	-0.0067019	0.0013134	3.34888e-07
2	rs3806572	55238677	G	A	0.291957	0.99882	-0.0069982	0.0014208	8.41589e-07
3	rs77685443	23676013	A	T	0.0362533	0.98485	0.017963	0.0036264	7.29962e-07
3	rs77130045	23676014	C	A	0.0363236	0.9849	0.017791	0.0036231	9.10123e-07
3	rs1304150	102831585	C	T	0.868447	0.99872	0.0094055	0.0019166	9.23422e-07
7	rs3807866	12250378	G	A	0.411543	1	0.0070767	0.0013083	6.33724e-08
7	rs3807865	12250402	G	A	0.412832	0.99988	0.0071219	0.0013069	5.05941e-08
7	rs7781670	12251560	C	G	0.416399	0.99978	0.0070256	0.0013055	7.38754e-08
7	rs1019309	12251671	T	A	0.416374	0.99978	0.0070253	0.0013055	7.40116e-08
7	rs1019307	12251790	G	C	0.41639	0.99977	0.0070248	0.0013055	7.42164e-08
7	rs6460895	12252540	C	G	0.420082	0.99971	0.0068732	0.0013037	1.35052e-07
7	rs6460896	12252659	G	A	0.420213	0.99969	0.006885	0.0013037	1.28617e-07
7	rs6460897	12252741	T	G	0.420189	0.99969	0.0068552	0.0013037	1.45714e-07
7	rs6460898	12252893	A	G	0.420197	0.99969	0.0068521	0.0013037	1.47605e-07
7	rs6460899	12253050	A	C	0.420211	0.99968	0.0068341	0.0013038	1.59221e-07
7	rs6460900	12253088	A	G	0.420164	0.99968	0.0068431	0.0013038	1.53426e-07
7	rs12699323	12253362	T	C	0.42017	0.99966	0.0068416	0.0013038	1.54561e-07
7	rs12699324	12253372	T	C	0.420173	0.99966	0.0068414	0.0013038	1.54668e-07
7	rs10234805	12253543	T	C	0.420156	0.99966	0.006852	0.0013038	1.48047e-07
7	rs10278257	12253563	C	T	0.420158	0.99966	0.0068507	0.0013038	1.48765e-07
7	rs2043539	12253880	G	A	0.419458	0.99951	0.0068457	0.0013052	1.56387e-07
7	rs6460901	12255434	C	T	0.418873	0.9996	0.0068131	0.0013044	1.76035e-07
7	rs6460902	12255511	G	A	0.41907	0.99958	0.0068028	0.0013041	1.82558e-07
7	rs1020006	12255664	G	A	0.418863	0.9996	0.0068187	0.0013044	1.71989e-07
7	rs11971133	12256548	T	C	0.418908	0.99957	0.0068724	0.0013045	1.37816e-07
7	rs7785189	12257527	C	T	0.418854	0.99954	0.0069089	0.0013045	1.18495e-07
7	rs7785087	12257549	A	G	0.418981	0.99955	0.0068756	0.0013045	1.36144e-07
7	rs3823612	12258755	G	C	0.418983	0.99959	0.0068612	0.0013043	1.43747e-07
7	rs10950391	12261829	A	G	0.418993	0.99977	0.0069297	0.001304	1.073e-07
7	rs3800847	12262242	G	A	0.419054	0.99986	0.0069018	0.0013037	1.19702e-07
7	rs1435527	12262571	C	T	0.418981	0.99988	0.0068988	0.0013037	1.21367e-07
7	rs1435525	12262717	T	C	0.419078	0.99991	0.0068894	0.0013035	1.25545e-07
7	rs1435524	12262801	G	A	0.419015	0.99989	0.0069066	0.0013037	1.17328e-07
7	rs11974304	12263437	C	T	0.419065	0.99997	0.006897	0.0013032	1.20893e-07
7	rs10950392	12263538	T	C	0.418929	0.99984	0.0069155	0.0013043	1.1463e-07
7	rs10950393	12263546	T	C	0.418533	0.99993	0.0069296	0.0013039	1.07029e-07
7	rs10950394	12263587	C	T	0.419011	0.99984	0.0069214	0.0013042	1.11635e-07
7	rs11509137	12263799	T	C	0.419166	1	0.0068902	0.0013035	1.25112e-07
7	rs11509153	12263800	G	A	0.418942	0.99997	0.0069384	0.0013031	1.01298e-07
7	rs3800843	12264297	G	A	0.419064	0.99997	0.006896	0.001303	1.20921e-07
7	rs10950395	12264467	T	C	0.419064	0.99997	0.0068963	0.001303	1.20809e-07
7	rs10950396	12264666	T	C	0.419067	0.99997	0.0068943	0.001303	1.21843e-07
7	rs6948844	12265848	T	C	0.41904	0.99996	0.0069093	0.0013031	1.14446e-07
7	rs6966757	12265952	A	T	0.419042	0.99995	0.0069136	0.0013031	1.12383e-07
7	rs6966915	12265988	C	T	0.415692	0.99994	0.0070478	0.0013048	6.62064e-08
7	rs7804433	12266706	G	A	0.419243	0.9999	0.0068729	0.0013028	1.32678e-07
7	rs7804234	12266814	A	G	0.419087	0.99993	0.006905	0.0013031	1.16654e-07
7	rs7804736	12266867	G	T	0.415709	0.99993	0.0070397	0.0013048	6.85646e-08
7	rs4721057	12267221	A	G	0.419059	0.99994	0.0069112	0.0013031	1.1358e-07
7	rs4721058	12267256	C	T	0.419059	0.99994	0.0069112	0.0013031	1.13553e-07
7	rs4721059	12267495	G	C	0.415697	0.99994	0.0070606	0.0013048	6.26037e-08
7	rs4721060	12267552	G	A	0.415021	0.9999	0.0068212	0.0013054	1.7398e-07
7	rs4721061	12267559	G	C	0.415001	0.99989	0.0068181	0.0013055	1.76522e-07
7	rs7792410	12267614	T	C	0.415681	0.99994	0.0070521	0.0013048	6.5013e-08
7	rs7809700	12267734	G	A	0.415697	0.99993	0.0070711	0.0013048	5.99515e-08
7	rs13229988	12267837	A	G	0.415328	0.99987	0.0070555	0.0013054	6.48784e-08
7	rs28549831	12268117	C	T	0.4157	0.99994	0.0070537	0.0013048	6.44911e-08
7	rs13230513	12268243	C	A	0.415695	0.99994	0.0070511	0.0013048	6.5298e-08
7	rs12667950	12268468	G	T	0.415711	0.99993	0.0070499	0.0013048	6.56296e-08
7	rs5011431	12268551	G	A	0.415701	0.99994	0.007049	0.0013048	6.58719e-08
7	rs5011432	12268668	A	C	0.411772	0.99987	0.0073121	0.0013073	2.23049e-08
7	rs5011434	12268717	C	T	0.414385	0.99962	0.0070141	0.0013071	8.04822e-08
7	rs5011436	12268758	A	C	0.416417	0.99938	0.0068627	0.0013067	1.50695e-07
7	rs3173615	12269417	C	G	0.415768	1	0.0070391	0.0013046	6.83912e-08
7	rs13237715	12269575	G	C	0.415712	0.99996	0.0070358	0.0013047	6.95344e-08
7	rs13237518	12269593	C	A	0.415885	0.99993	0.0070445	0.0013045	6.66193e-08
7	rs12699332	12269762	G	T	0.415716	0.99997	0.0070498	0.0013048	6.55843e-08
7	rs12699333	12269804	C	T	0.415673	0.99995	0.0070597	0.0013049	6.30086e-08
7	rs12668625	12269817	G	A	0.415734	0.99996	0.0070435	0.0013048	6.74683e-08
7	rs3815535	12270519	G	A	0.415611	0.99994	0.0070649	0.001305	6.1759e-08
7	rs2302635	12270625	G	A	0.415676	0.99994	0.0070427	0.001305	6.78891e-08
7	rs2302634	12270770	T	A	0.41565	0.99993	0.0070416	0.001305	6.8281e-08
7	rs2302633	12270815	C	T	0.41565	0.99993	0.0070415	0.001305	6.83282e-08
7	rs7808568	12271252	T	C	0.418815	0.99987	0.0068555	0.0013035	1.44911e-07
7	rs12669919	12271997	G	A	0.415699	0.99994	0.0070272	0.001305	7.2644e-08
7	rs1042949	12272116	C	G	0.41581	0.99993	0.0070179	0.0013051	7.5631e-08
7	rs3800841	12272568	A	T	0.415687	0.99994	0.0070245	0.001305	7.35191e-08
7	rs1054168	12273413	C	T	0.41563	0.99993	0.0070297	0.0013052	7.22104e-08
7	rs1054169	12273496	G	A	0.41561	0.99993	0.0070325	0.0013053	7.14825e-08
7	rs1468804	12275508	T	C	0.419065	0.99986	0.006923	0.001304	1.10357e-07
7	rs1468803	12275675	A	C	0.419217	0.99983	0.0069152	0.0013041	1.14235e-07
7	rs1060700	12275818	A	G	0.419156	0.99987	0.0068949	0.001304	1.24165e-07
7	rs1468802	12276011	G	A	0.419149	0.99987	0.0068925	0.001304	1.25487e-07
7	rs1468801	12276045	G	C	0.419157	0.99986	0.0068978	0.001304	1.22744e-07
7	rs2356065	12276885	T	C	0.415701	0.99987	0.007071	0.0013057	6.12915e-08
7	rs7797705	12277773	G	A	0.415581	0.99986	0.0070895	0.001306	5.69771e-08
7	rs1548884	12279761	A	C	0.415901	0.99981	0.0070795	0.001306	5.94019e-08
7	rs10281425	12280730	T	A	0.415835	0.9998	0.0070685	0.0013061	6.2431e-08
7	rs7805419	12282451	T	C	0.414936	0.99958	0.0071453	0.0013074	4.62488e-08
7	rs6460905	12283227	A	G	0.415778	0.9996	0.0070733	0.001307	6.25173e-08
7	rs6460906	12283276	T	C	0.415795	0.99961	0.0070686	0.001307	6.37382e-08
7	rs7791726	12283329	G	C	0.415837	0.99961	0.0070612	0.001307	6.57658e-08
7	rs1990622	12283787	A	G	0.41581	0.99958	0.0070676	0.0013072	6.42984e-08
7	rs1990621	12283873	C	G	0.414956	0.99946	0.0069256	0.0013082	1.19784e-07
7	rs1990620	12284008	A	G	0.4158	0.99956	0.0070995	0.0013074	5.63119e-08
7	rs4721064	12284378	G	A	0.402215	0.99923	0.0068673	0.0013156	1.79391e-07
9	rs75204681	33214544	G	A	0.114405	0.99878	0.010271	0.0020282	4.1096e-07
9	rs62544430	33215068	A	G	0.114416	0.9989	0.010286	0.0020279	3.93731e-07
9	rs62544431	33215268	T	A	0.114402	0.99893	0.010286	0.002028	3.94003e-07
9	rs62544432	33215293	A	G	0.114404	0.99894	0.010281	0.002028	3.99209e-07
9	rs62544433	33215362	C	G	0.114406	0.99897	0.010287	0.0020278	3.91742e-07
9	rs62546668	33219279	A	G	0.114683	0.99951	0.010212	0.0020235	4.50194e-07
9	rs62546669	33220439	G	A	0.114666	0.99973	0.010195	0.0020223	4.63127e-07
9	rs494104	33221478	G	A	0.88486	0.99947	-0.010237	0.0020194	3.99669e-07
9	rs62546672	33224579	C	T	0.112463	1	0.0099777	0.0020386	9.87416e-07
11	rs149415148	129445966	C	G	0.0123197	0.98029	0.031669	0.0062316	3.7368e-07
14	rs117911063	103504193	C	T	0.0310479	0.99636	0.019011	0.0037495	3.97649e-07
