# Supplementary material for: Genome-wide association study of depression phenotypes in UK Biobank identifies variants in excitatory synaptic pathways
Source: Nat Commun. 2018 Apr 16;9:1470. doi: 10.1038/s41467-018-03819-3 (PMC5902628; doi:10.1038/s41467-018-03819-3)
Supplement: Supplementary file 7 — Supplementary Data 4 [file 41467_2018_3819_MOESM7_ESM.xlsx]

## Sheet: Sheet1
Supplementary Data 4. Variants with a P-value < 1 × 10-6 for an association with ICD-coded MDD
Chr	Marker	Position	A2	A1	Allele Frequency	Imputation Accuracy	Beta	Standard Error	P-Value
1	rs7512599	7316031	G	A	0.707931	1	0.0032002	0.00063782	5.23962e-07
1	rs7549870	7316114	T	C	0.713194	0.99935	0.0031982	0.00064232	6.38999e-07
1	rs7547519	7316136	A	G	0.713177	0.99934	0.0031937	0.00064229	6.61912e-07
2	rs62195769	184483159	C	A	0.107418	0.99292	0.0051919	0.00095885	6.14611e-08
7	rs11769866	1860980	G	A	0.150497	0.99888	-0.0041612	0.00081393	3.182e-07
7	rs11764159	1861695	C	T	0.15049	0.99883	-0.0041675	0.00081401	3.06337e-07
7	rs55995895	1862183	C	T	0.152182	0.99881	-0.0041909	0.00081011	2.3025e-07
7	rs62434666	1865260	G	A	0.156938	0.99905	-0.0041834	0.00080146	1.79391e-07
7	rs62434668	1866901	G	A	0.158366	0.99914	-0.0041431	0.00079832	2.10717e-07
7	rs62434669	1866946	G	A	0.158672	0.99906	-0.004089	0.00079812	3.00469e-07
7	rs56758848	1868727	A	G	0.1581	0.99924	-0.0041368	0.0007986	2.21973e-07
7	rs4721089	1872921	C	T	0.785667	0.99951	0.003494	0.00070984	8.56446e-07
7	rs10268797	1873756	C	G	0.816676	0.99955	0.0037892	0.00075277	4.81615e-07
7	rs4721096	1877311	T	C	0.817167	0.99957	0.0037853	0.00075349	5.07341e-07
7	rs11770148	1899447	A	G	0.170665	0.99791	-0.0040667	0.00077656	1.63569e-07
7	rs11982455	1911458	A	C	0.162279	0.99852	-0.0041488	0.00079087	1.55704e-07
7	rs11973114	1913270	G	A	0.162114	0.99863	-0.0041452	0.00079024	1.56027e-07
7	rs34040190	1920356	G	A	0.164291	0.99958	-0.0039853	0.00078623	4.00313e-07
7	rs62436669	1926636	G	A	0.166024	0.99954	-0.0039366	0.00078275	4.92947e-07
7	rs73048106	1929019	G	T	0.164056	0.9996	-0.0039571	0.00078649	4.87416e-07
7	rs4721164	1932629	C	G	0.213083	0.99974	-0.0035091	0.00071001	7.72325e-07
7	rs6951956	1934131	G	A	0.207564	0.99978	-0.0035964	0.00071768	5.41751e-07
7	rs7791299	1935598	T	C	0.169629	1	-0.0039464	0.00077465	3.50026e-07
7	rs7791899	1935988	T	C	0.168736	0.9999	-0.0039333	0.00077696	4.14286e-07
7	rs62442895	1936938	G	A	0.169503	0.99984	-0.003899	0.00077578	5.01418e-07
7	rs10267593	1937261	G	A	0.167805	0.99941	-0.0038629	0.00077915	7.13181e-07
7	rs7807014	1939021	T	C	0.169653	0.99981	-0.0039169	0.00077552	4.40555e-07
7	rs11771828	1941003	T	C	0.16927	0.99969	-0.0039367	0.00077647	3.98016e-07
7	rs11767515	1941051	C	T	0.168675	0.99969	-0.0039184	0.0007775	4.66337e-07
7	rs11767036	1945442	C	G	0.167196	0.99944	-0.0039872	0.00078096	3.30217e-07
7	rs11767040	1945468	C	T	0.167383	0.99944	-0.0039695	0.00078058	3.67367e-07
7	rs56403963	1946130	C	G	0.168477	0.99965	-0.0039188	0.00077793	4.72063e-07
7	rs62442899	1948454	C	T	0.172284	0.99976	-0.003896	0.00077047	4.26973e-07
7	rs6947019	1950337	G	A	0.173492	1	-0.0038483	0.00076786	5.39759e-07
7	rs6461009	1952139	T	C	0.825808	0.99956	0.0037859	0.00076743	8.09469e-07
7	rs62442903	1953416	G	A	0.193484	0.99941	-0.0037387	0.00073705	3.93007e-07
7	rs4721188	1953615	G	A	0.806244	0.99947	0.0037901	0.00073629	2.64119e-07
7	rs56093134	1973970	C	T	0.183738	0.99972	-0.0040276	0.00075124	8.2718e-08
7	rs56259105	1978002	T	C	0.184602	1	-0.0038795	0.00074892	2.21973e-07
7	rs1554505	1983929	G	A	0.752455	0.99669	0.0040426	0.00067981	2.73968e-09
7	rs62442944	2015047	T	G	0.184234	0.99955	-0.0039584	0.00075054	1.33598e-07
7	rs11764780	2020904	G	C	0.182999	0.99968	-0.0039459	0.00075197	1.54419e-07
7	rs55790766	2021248	C	T	0.182663	0.99948	-0.0039765	0.00075297	1.28558e-07
7	rs57148375	2025001	G	C	0.183	0.9998	-0.0039446	0.00075182	1.54989e-07
7	rs34809719	2028968	G	T	0.182998	1	-0.0039259	0.00075147	1.74985e-07
7	rs11764590	2032803	C	T	0.182935	0.99985	-0.0039394	0.00075183	1.60916e-07
7	rs868754	2033780	G	C	0.18286	0.99977	-0.003921	0.00075212	1.8578e-07
7	rs56305291	2048706	A	G	0.179479	0.99973	-0.0038856	0.00075773	2.93157e-07
7	rs56180486	2050747	C	T	0.179723	0.99961	-0.0038196	0.00075764	4.62488e-07
7	rs11514731	2051503	C	G	0.178076	0.99955	-0.0040457	0.00076044	1.03801e-07
7	rs62444881	2052318	C	T	0.177992	0.99953	-0.0040622	0.00076039	9.19179e-08
7	rs3996325	2053747	T	C	0.236969	0.99928	-0.0033714	0.0006848	8.52119e-07
7	rs7797112	2085165	T	C	0.247502	0.99959	-0.0033011	0.00067401	9.70287e-07
7	rs6461115	2103668	A	G	0.219719	0.99943	-0.0034511	0.00070305	9.17065e-07
7	rs11773643	2104063	A	G	0.219676	0.99943	-0.0034565	0.00070311	8.84097e-07
7	rs56072378	2104364	A	G	0.219681	0.99942	-0.0034604	0.00070316	8.60597e-07
7	rs6967799	19386915	C	T	0.321682	0.99849	0.0030553	0.00062456	9.99309e-07
7	rs6967671	19386932	A	T	0.321537	0.99853	0.003056	0.00062454	9.93116e-07
7	rs6968088	19387069	C	T	0.321419	0.99865	0.0030542	0.00062434	9.9954e-07
7	rs874375	19388284	A	C	0.320227	0.99884	0.0030594	0.00062512	9.88553e-07
7	rs6978784	19389010	C	T	0.31733	0.99957	0.003127	0.0006249	5.61953e-07
7	rs6945339	19389355	G	T	0.321505	0.9996	0.003077	0.00062269	7.7589e-07
7	rs6944940	19389369	A	T	0.321457	0.99962	0.0030776	0.00062266	7.71081e-07
7	rs6965554	19389549	T	C	0.321451	0.99973	0.0031094	0.0006224	5.86408e-07
7	rs6945700	19389603	G	T	0.32112	0.99976	0.0031229	0.00062249	5.25896e-07
7	rs6945594	19389750	A	G	0.3214	1	0.0030716	0.00062169	7.78753e-07
7	rs6946314	19389952	G	A	0.287844	0.99859	0.0031762	0.00064405	8.16582e-07
7	rs6946584	19390329	C	T	0.298054	0.9994	0.0031255	0.00063562	8.78416e-07
7	rs11771452	19390487	G	A	0.545417	0.99789	-0.0030523	0.00058764	2.05731e-07
7	rs7784569	19390577	G	A	0.298571	0.99914	0.0031526	0.00063562	7.0583e-07
7	rs7784362	19390697	A	G	0.298634	0.99912	0.0031539	0.00063553	6.96306e-07
7	rs6461423	19390951	C	T	0.298524	0.99903	0.0031837	0.00063576	5.51188e-07
7	rs6461424	19391129	A	G	0.325051	0.9989	0.0031646	0.00062151	3.5514e-07
7	rs6955993	19391368	C	T	0.298642	0.99899	0.0031726	0.00063565	6.0062e-07
7	rs10246680	19391586	A	G	0.298471	0.99897	0.0031535	0.00063578	7.0518e-07
7	rs7790542	19392107	G	A	0.298661	0.9989	0.0031759	0.00063573	5.86949e-07
7	rs7794264	19392357	C	T	0.298583	0.99884	0.003192	0.00063588	5.17488e-07
7	rs7794287	19392390	C	T	0.298589	0.99885	0.0031795	0.00063587	5.73192e-07
7	rs7794678	19392510	G	A	0.298674	0.99887	0.0031852	0.00063577	5.44879e-07
7	rs66646341	19393027	C	A	0.293862	0.99881	0.0032696	0.00063911	3.12536e-07
7	rs6962617	19393263	A	C	0.298636	0.99888	0.0031837	0.00063579	5.51823e-07
7	rs6963041	19393337	G	A	0.298719	0.99889	0.0031891	0.00063573	5.27108e-07
7	rs59819669	19393503	C	G	0.29855	0.99902	0.0031781	0.00063579	5.77697e-07
7	rs58706585	19393795	G	A	0.297592	0.99887	0.0032767	0.00063698	2.69092e-07
7	rs60635903	19393831	C	T	0.297505	0.99886	0.0032959	0.00063708	2.29932e-07
7	rs73077269	19393845	G	C	0.297504	0.99883	0.0032663	0.00063709	2.94781e-07
7	rs73077270	19393994	G	C	0.296174	0.99887	0.0033438	0.00063805	1.6014e-07
7	rs73077271	19394022	G	C	0.294556	0.99855	0.0033755	0.00063983	1.32434e-07
7	rs12154698	19403816	C	T	0.584137	0.99786	-0.0029596	0.00059386	6.24597e-07
7	rs12667733	19404648	A	G	0.496407	0.99815	-0.0031676	0.00058415	5.88302e-08
7	rs17353111	19407264	T	C	0.492286	0.99811	-0.0030748	0.00058424	1.41906e-07
7	rs34930566	19407470	A	C	0.492363	0.9981	-0.0030841	0.00058421	1.29927e-07
7	rs12700042	19408036	C	T	0.490567	0.99767	-0.0030131	0.00058555	2.66809e-07
7	rs12700043	19408047	T	C	0.533802	0.99767	-0.0028767	0.00058642	9.32395e-07
7	rs17353257	19448511	G	A	0.480104	1	-0.0029219	0.00058124	4.9877e-07
7	rs9648255	19450683	T	C	0.481418	0.99978	-0.0029409	0.00058196	4.3441e-07
7	rs9648256	19450699	C	T	0.481389	0.99978	-0.0029468	0.00058197	4.12098e-07
7	rs10950725	19451118	G	A	0.481314	0.99978	-0.0029342	0.00058198	4.61743e-07
7	rs10950726	19451146	T	C	0.481272	0.99977	-0.0029296	0.00058201	4.81615e-07
7	rs10950727	19451564	A	T	0.481219	0.99954	-0.0028943	0.00058252	6.7515e-07
7	rs11767576	19451872	C	T	0.480466	0.99977	-0.0028929	0.000582	6.68036e-07
7	rs7805148	19452544	G	A	0.288783	0.99816	0.00319	0.00064446	7.43019e-07
7	rs10950728	19454404	C	A	0.481287	0.9995	-0.0029412	0.00058253	4.44631e-07
7	rs1024768	19454846	C	T	0.469574	0.99885	0.0029368	0.00058411	4.96478e-07
7	rs12535301	19456206	G	C	0.481506	0.99931	-0.0028935	0.0005827	6.85173e-07
7	rs7804522	19458058	G	C	0.390781	0.99829	0.0029695	0.00059789	6.81554e-07
7	rs6977022	19458922	C	T	0.390652	0.99781	0.0029418	0.00059842	8.84097e-07
