# Supplementary material for: Genome-wide association study of depression phenotypes in UK Biobank identifies variants in excitatory synaptic pathways
Source: Nat Commun. 2018 Apr 16;9:1470. doi: 10.1038/s41467-018-03819-3 (PMC5902628; doi:10.1038/s41467-018-03819-3)
Supplement: Supplementary file 8 — Supplementary Data 5 [file 41467_2018_3819_MOESM8_ESM.xlsx]

## Sheet: Sheet1
Supplementary Data 5. Genetic correlations (rg) between the three depression-related phenotypes and 235 other behavioural and disease related traits, sorted by significance with broad depression
			Broad Depression				Probable MDD				ICD-coded MDD
Trait	Pubmed number	Ethnicity of sample	rg	Standard error	P-value	FDR P-value	rg	Standard error	P-value	FDR P-value	rg	Standard error	P-value	FDR P-value
Depressive symptoms	27089181	European	0.8268	0.0313	1.112e-153	2.6132e-151	0.6833	0.0713	9.9326e-22	2.33416e-19	0.8025	0.0617	1.2699e-38	2.98427e-36
Neuroticism	27089181	European	0.7266	0.0279	2.2495e-149	2.64316e-147	0.5534	0.0615	2.3043e-19	2.70755e-17	0.5716	0.0628	8.552e-20	1.00486e-17
Subjective well being	27089181	European	-0.6069	0.0406	1.329e-50	1.04105e-48	-0.4487	0.0753	2.5135e-09	9.84454e-08	-0.4572	0.0731	4.0307e-10	9.47215e-09
PGC cross-disorder analysis	23453885	European	0.4712	0.0372	1.0448e-36	6.1382e-35	0.4917	0.0739	2.8901e-11	2.26391e-09	0.4203	0.0662	2.2191e-10	5.79432e-09
Insomnia	27992416	European	0.4379	0.0393	7.631e-29	3.58657e-27	0.3563	0.0762	2.9467e-06	5.77062e-05	0.5418	0.0784	4.9643e-12	1.94435e-10
Major depressive disorder	22472876	European	0.7856	0.0734	9.6739e-27	3.78894e-25	0.6366	0.1211	1.4738e-07	4.94776e-06	0.6317	0.1033	9.5139e-10	1.86314e-08
Schizophrenia	25056061	Mixed	0.3008	0.0285	5.2786e-26	1.7721e-24	0.2998	0.0463	9.7888e-11	4.60074e-09	0.2933	0.044	2.5729e-11	8.63759e-10
Age of first birth	27798627	European	-0.2981	0.0319	9.0746e-21	2.66566e-19	-0.3723	0.0564	3.9457e-11	2.3181e-09	-0.4768	0.0599	1.6379e-15	9.62266e-14
Bipolar disorder	21926972	European	0.3288	0.0366	2.5315e-19	6.61003e-18	0.3339	0.071	2.5481e-06	5.44367e-05	0.1843	0.0692	0.0077	0.0502639
Insomnia	28604731	European	0.4013	0.0462	3.8202e-18	8.97747e-17	0.3126	0.0797	8.8069e-05	0.00136848	0.5641	0.0802	1.9546e-12	9.18662e-11
Neuroticism	24828478	European	0.8204	0.0965	1.9155e-17	4.0922e-16	0.6639	0.13	3.2961e-07	9.68229e-06	0.655	0.1333	8.9553e-07	1.31531e-05
Years of schooling 2016	27225129	European	-0.1703	0.0223	2.0825e-14	4.07823e-13	-0.2292	0.0483	2.1179e-06	4.97706e-05	-0.3696	0.0437	2.5388e-17	1.98873e-15
Ever vs never smoked	20418890	European	0.3161	0.046	6.5562e-12	1.18516e-10	0.3402	0.0772	1.0514e-05	0.000190061	0.4248	0.0788	7.1259e-08	1.19613e-06
Excessive daytime sleepiness	27992416	European	0.2408	0.043	2.1002e-08	3.52534e-07	0.2766	0.0764	0.0003	0.003525	0.2713	0.0748	0.0003	0.00335714
College completion	23722424	European	-0.2069	0.0384	6.8253e-08	1.0693e-06	-0.2683	0.0726	0.0002	0.00247368	-0.4437	0.0673	4.2753e-11	1.25587e-09
Years of schooling (proxy cognitive performance)	25201988	European	-0.1836	0.037	7.1486e-07	1.04995e-05	-0.2126	0.0691	0.0021	0.0189808	-0.4115	0.0683	1.6774e-09	3.03222e-08
Years of schooling 2013	23722424	European	-0.1768	0.0373	2.1596e-06	2.98533e-05	-0.2349	0.0668	0.0004	0.00447619	-0.4106	0.066	4.9351e-10	1.05432e-08
Body fat	26833246	Mixed	0.1782	0.0402	9.1863e-06	0.000119932	0.35	0.0715	9.8305e-07	2.56685e-05	0.255	0.0595	1.833e-05	0.000239308
Number of children ever born	27798627	European	0.1795	0.0409	1.1612e-05	0.000143622	0.1535	0.0665	0.0209	0.100235	0.2801	0.065	1.6388e-05	0.00022654
Coronary artery disease	26343387	Mixed	0.1236	0.0288	1.7127e-05	0.000198183	0.1307	0.0538	0.015	0.0859756	0.1461	0.0522	0.0051	0.03525
Waist-to-hip ratio	25673412	European	0.1211	0.0282	1.771e-05	0.000198183	0.2039	0.0522	9.3173e-05	0.00136848	0.1832	0.0501	0.0003	0.00335714
Lung cancer	27488534	European	0.2173	0.0544	6.372e-05	0.000680645	0.1381	0.0927	0.136	0.300888	0.2797	0.0927	0.0025	0.0217593
Triglycerides	20686565	European	0.1183	0.0303	9.1741e-05	0.000937354	0.1386	0.0538	0.0099	0.0628784	0.066	0.0517	0.2019	0.533107
Inflammatory Bowel Disease (Euro)	26192919	European	0.1269	0.0342	0.0002	0.00188	0.1569	0.059	0.0078	0.0555455	0.1326	0.0647	0.0405	0.169955
Waist circumference	25673412	European	0.1019	0.0277	0.0002	0.00188	0.213	0.0523	4.6458e-05	0.000779831	0.1721	0.0482	0.0004	0.00391667
Age at Menarche	25231870	European	-0.0888	0.0247	0.0003	0.00271154	-0.1765	0.0537	0.001	0.0102174	-0.1162	0.0488	0.0172	0.0878696
Lung cancer (all)	24880342	European	0.2122	0.0605	0.0005	0.00435185	0.131	0.1011	0.195	0.398478	0.2803	0.0974	0.004	0.0284848
Squamous cell lung cancer	27488534	European	0.3099	0.0907	0.0006	0.00503571	0.3026	0.1518	0.0462	0.156779	0.4243	0.1452	0.0035	0.0271719
Anorexia Nervosa	24514567	European	0.106	0.032	0.0009	0.0072931	0.0344	0.0569	0.5458	0.707066	0.103	0.0525	0.0497	0.201371
Ulcerative colitis	26192919	European	0.1369	0.0427	0.0013	0.0101833	0.0892	0.0789	0.2586	0.481934	0.0151	0.0823	0.854	0.936721
Attention deficit hyperactivity disorder (GC)	27663945	European	0.3619	0.1136	0.0014	0.0106129	0.4534	0.1834	0.0134	0.0807436	0.2531	0.156	0.1048	0.351829
Attention deficit hyperactivity disorder (No GC)	27663945	European	0.3617	0.1137	0.0015	0.0110156	0.4502	0.183	0.0139	0.0816625	0.2519	0.1567	0.1078	0.356803
Lung cancer (squamous cell)	24880342	European	0.3255	0.1056	0.0021	0.0149545	0.3622	0.181	0.0454	0.156779	0.5363	0.1842	0.0036	0.0271719
Age of smoking initiation	20418890	European	-0.2333	0.0795	0.0033	0.0228088	-0.1235	0.138	0.3708	0.600952	-0.2084	0.1309	0.1115	0.363924
Height_2010	20881960	European	-0.0677	0.0233	0.0037	0.0248429	-0.0688	0.0425	0.105	0.259227	-0.0547	0.0406	0.1782	0.498536
Intelligence	28530673	European	-0.0876	0.0318	0.0059	0.0385139	-0.1561	0.0483	0.0012	0.01128	-0.2879	0.056	2.8042e-07	4.39325e-06
Crohns disease	26192919	European	0.0908	0.0337	0.0071	0.043475	0.1652	0.0558	0.0031	0.0260179	0.2167	0.0589	0.0002	0.00247368
Obesity class 1	23563607	European	0.0785	0.0293	0.0074	0.043475	0.1955	0.0528	0.0002	0.00247368	0.1594	0.0514	0.0019	0.0171731
Obesity class 3	23563607	European	0.1438	0.0537	0.0074	0.043475	0.1945	0.0965	0.0438	0.156779	0.2142	0.0941	0.0228	0.111625
Overweight	23563607	European	0.0873	0.0325	0.0072	0.043475	0.1864	0.0555	0.0008	0.00854545	0.1626	0.056	0.0037	0.0271719
Fathers age at death	27015805	European	-0.1464	0.0557	0.0086	0.0492381	-0.1785	0.1059	0.0917	0.242129	-0.302	0.1007	0.0027	0.0218793
Sleep duration	27494321	European	-0.1063	0.0406	0.0088	0.0492381	0.0052	0.0695	0.9399	0.97733	-0.1685	0.0667	0.0115	0.0628488
Attention deficit hyperactivity disorder	20732625	European	0.2286	0.0883	0.0096	0.0524651	0.2471	0.163	0.1295	0.289833	0.1884	0.1341	0.1602	0.464268
Body mass index	20935630	European	0.0686	0.027	0.0111	0.0579667	0.179	0.0463	0.0001	0.00138235	0.1503	0.0502	0.0027	0.0218793
Primary sclerosing cholangitis	27992413	Mixed	-0.1099	0.0432	0.011	0.0579667	-0.1553	0.0717	0.0303	0.128411	-0.0647	0.0736	0.3795	0.71346
Extreme waist-to-hip ratio	23563607	European	0.1626	0.0649	0.0122	0.0623261	0.3597	0.11	0.0011	0.0107708	0.1916	0.1149	0.0953	0.324572
Femoral Neck bone mineral density	26367794	Mixed	-0.097	0.0389	0.0126	0.063	0.0039	0.0739	0.9574	0.981913	-0.0542	0.0737	0.4618	0.727566
Height; Females at age 10 and males at age 12	23449627	European	-0.1184	0.0477	0.0131	0.0641354	-0.0087	0.0877	0.9211	0.97008	-0.0594	0.0796	0.4558	0.727566
Cigarettes smoked per day	20418890	European	0.1629	0.067	0.0151	0.0724184	0.2031	0.1142	0.0753	0.22239	0.2881	0.1162	0.0131	0.0699659
Age at Menopause	26414677	European	-0.0901	0.0372	0.0155	0.07285	-0.1738	0.0662	0.0087	0.0567917	-0.1645	0.0634	0.0095	0.0572436
Multiple sclerosis	21833088	European	0.2525	0.1069	0.0182	0.0838627	0.2689	0.1564	0.0855	0.236382	0.4662	0.1781	0.0089	0.056527
Childhood IQ	23358156	European	-0.1483	0.0637	0.0198	0.0894808	-0.1769	0.1087	0.1037	0.259227	-0.3047	0.1182	0.0099	0.0581625
Childhood obesity	22484627	European	0.0963	0.0427	0.0241	0.106858	0.2227	0.0759	0.0033	0.0267414	0.1472	0.0697	0.0347	0.149118
Chronotype	27494321	European	-0.0756	0.035	0.0307	0.133602	-0.094	0.0575	0.1021	0.259227	-0.0434	0.0594	0.4654	0.727566
Asthma	17611496	European	0.1318	0.0618	0.0329	0.138063	0.1615	0.1166	0.1658	0.347884	0.2221	0.105	0.0344	0.149118
Transferrin	25352340	European	0.1554	0.0728	0.0328	0.138063	0.1262	0.1024	0.2176	0.422612	0.218	0.127	0.086	0.297206
Lung adenocarcinoma	27488534	European	0.1699	0.0813	0.0367	0.151307	0.0301	0.1404	0.8303	0.924742	0.2497	0.1372	0.0687	0.252258
Fasting insulin main effect	22581228	European	0.1139	0.0556	0.0403	0.158625	0.147	0.1005	0.1435	0.312245	0.1018	0.0883	0.2491	0.597332
Platelet count	22139419	European	0.0677	0.033	0.0401	0.158625	0.1052	0.0609	0.0841	0.236382	0.0885	0.0607	0.1445	0.435353
Acetate	27005778	European	-0.179	0.0874	0.0405	0.158625	-0.165	0.1462	0.2592	0.481934	-0.1402	0.13	0.2809	0.634726
Fasting glucose main effect	22581228	European	0.0892	0.0437	0.0413	0.159107	0.0941	0.0917	0.3046	0.550114	0.1555	0.0766	0.0422	0.173982
Former vs Current smoker	20418890	European	-0.128	0.0651	0.0492	0.186484	-0.2208	0.1108	0.0464	0.156779	-0.3547	0.1144	0.0019	0.0171731
HOMA-IR	20081858	European	0.1207	0.0629	0.0552	0.205905	0.0297	0.1175	0.8007	0.900309	0.0341	0.1039	0.7427	0.928375
Mothers age at death	27015805	European	-0.122	0.0645	0.0586	0.215172	-0.2783	0.1226	0.0232	0.106902	-0.4132	0.116	0.0004	0.00391667
Obesity class 2	23563607	European	0.0658	0.035	0.0603	0.218008	0.1943	0.0698	0.0054	0.0409355	0.16	0.0625	0.0105	0.0601829
Amyotrophic lateral sclerosis	27455348	European	0.1389	0.0751	0.0644	0.229303	0.1221	0.1234	0.3224	0.557088	0.1203	0.1243	0.3332	0.685552
Neo-conscientiousness	21173776	European	-0.1682	0.093	0.0706	0.247627	-0.2812	0.1515	0.0634	0.198653	-0.2775	0.1551	0.0735	0.261705
Difference in height between adolescence and adulthood; age 14	23449627	European	-0.1191	0.0699	0.0885	0.305846	-0.1624	0.131	0.215	0.421042	-0.2028	0.1131	0.0731	0.261705
Extreme height	23563607	European	-0.0572	0.0338	0.091	0.309928	-0.0064	0.0597	0.9146	0.97008	0.0203	0.0559	0.7164	0.914967
Autism spectrum disorder	0	European	0.0836	0.0504	0.0972	0.326314	0.0383	0.0796	0.6303	0.759592	-0.1206	0.0793	0.1286	0.402947
Tyrosine	27005778	European	0.1076	0.0674	0.1101	0.364415	0.1252	0.1243	0.314	0.553381	0.1763	0.1261	0.162	0.464268
HOMA-B	20081858	European	0.0833	0.0534	0.119	0.383726	-0.0057	0.114	0.9603	0.981913	-0.0362	0.0906	0.6894	0.895077
Total Cholesterol	20686565	European	0.0504	0.0324	0.1192	0.383726	-0.0429	0.062	0.489	0.685533	-0.0514	0.0535	0.3367	0.685552
Glucose	27005778	European	-0.1015	0.068	0.1356	0.430622	0.0871	0.1271	0.493	0.685533	0.0958	0.1275	0.4525	0.727566
HDL cholesterol	20686565	European	-0.0485	0.0338	0.1514	0.474387	-0.1398	0.0578	0.0156	0.0872857	-0.077	0.0591	0.1926	0.520241
Hip circumference	25673412	European	0.041	0.0289	0.1559	0.482059	0.1322	0.0564	0.0191	0.0975761	0.1075	0.051	0.0349	0.149118
Infant head circumference	22504419	European	-0.0932	0.0674	0.1665	0.508149	-0.1011	0.125	0.4188	0.639078	-0.0266	0.1207	0.8258	0.936721
Lumbar Spine bone mineral density	26367794	Mixed	-0.0584	0.0427	0.1716	0.517	0.0675	0.0748	0.3668	0.600952	0.0787	0.071	0.2676	0.627985
Serumurate overweight	25811787	European	-0.0557	0.0415	0.1791	0.532766	-0.0603	0.0913	0.5089	0.688349	-0.0465	0.0747	0.533	0.773179
Mean Caudate	25607358	European	0.0674	0.0518	0.1931	0.567231	0.0093	0.0996	0.9254	0.97008	0.1023	0.0944	0.2788	0.634726
Phenylalanine	27005778	European	0.1094	0.0857	0.2018	0.585469	0.1247	0.1386	0.3682	0.600952	0.1167	0.1326	0.3788	0.71346
Glycoprotein acetyls; mainly a1-acid glycoprotein	27005778	European	0.0847	0.0673	0.2081	0.596384	0.3624	0.1211	0.0028	0.0243704	0.2771	0.1232	0.0245	0.1175
Phospholipids in medium LDL	27005778	European	0.1028	0.0848	0.2253	0.637898	0.1891	0.1516	0.2124	0.421042	0.0467	0.1449	0.7471	0.928934
Heart rate	23583979	Mixed	0.0473	0.0401	0.2383	0.662147	0.1045	0.0677	0.1225	0.285025	0.0834	0.0691	0.2276	0.575118
Citrate	27005778	European	-0.0874	0.0743	0.2395	0.662147	-0.3313	0.1252	0.0082	0.0564	-0.1769	0.1344	0.1883	0.520241
Concentration of very small VLDL particles	27005778	European	0.0707	0.0612	0.2479	0.677401	0.2126	0.1069	0.0467	0.156779	-0.0765	0.1053	0.4675	0.727566
Rheumatoid Arthritis	24390342	European	0.0409	0.0358	0.2541	0.686362	0.0489	0.0626	0.4347	0.654837	0.0381	0.0593	0.5199	0.75886
Mean platelet volume	22139419	European	-0.0461	0.041	0.261	0.693382	0.0716	0.0858	0.404	0.628742	-0.0494	0.0737	0.5027	0.748133
Glutamine	27005778	European	-0.0865	0.0772	0.2626	0.693382	0.0174	0.1377	0.8992	0.97008	-0.0953	0.1268	0.4523	0.727566
Apolipoprotein B	27005778	European	0.0815	0.0755	0.2803	0.716495	0.2144	0.1405	0.1271	0.289833	0.1217	0.1382	0.3784	0.71346
Phospholipids in large LDL	27005778	European	0.1041	0.0965	0.2805	0.716495	0.1309	0.1604	0.4146	0.636804	-0.0148	0.1556	0.9244	0.952781
Triglycerides in very large HDL	27005778	European	0.0745	0.0684	0.2764	0.716495	0.2263	0.1281	0.0772	0.22239	-0.0872	0.1302	0.503	0.748133
Forced Vital capacity(FVC)	28166213	European	-0.0336	0.0324	0.2994	0.756548	-0.1508	0.0559	0.007	0.0514063	-0.1553	0.0572	0.0067	0.0449857
Alzheimers disease	24162737	European	-0.0718	0.07	0.3053	0.76325	0.0586	0.1291	0.6497	0.775023	0.0463	0.1085	0.6695	0.878953
Mean Hippocampus	25607358	European	-0.077	0.0767	0.315	0.767374	-0.0405	0.1423	0.7761	0.885357	-0.1412	0.1208	0.2424	0.597332
Mean Thalamus	25607358	European	-0.0741	0.0791	0.3494	0.767374	-0.2016	0.1473	0.1713	0.353118	-0.0678	0.1315	0.6063	0.845027
Extreme bmi	23563607	European	0.0394	0.0411	0.337	0.767374	0.0877	0.0682	0.1982	0.401526	0.1294	0.0675	0.0554	0.220661
Leptin_not_adjBMI	26833098	European	0.0555	0.0587	0.3447	0.767374	0.2578	0.1081	0.0171	0.0934535	0.1804	0.1019	0.0767	0.269022
Total lipids in IDL	27005778	European	0.0819	0.0869	0.3458	0.767374	0.1355	0.1529	0.3755	0.604401	-0.1309	0.1472	0.374	0.71346
Concentration of IDL particles	27005778	European	0.084	0.085	0.3233	0.767374	0.1404	0.1484	0.344	0.58936	-0.1303	0.1445	0.3675	0.71346
Triglycerides in IDL	27005778	European	0.0633	0.0646	0.327	0.767374	0.1811	0.1124	0.107	0.259227	-0.0937	0.1133	0.4084	0.727566
Total cholesterol in medium LDL	27005778	European	0.0834	0.0867	0.3357	0.767374	0.1136	0.149	0.4457	0.662434	0.0149	0.1475	0.9197	0.952781
Concentration of small LDL particles	27005778	European	0.0723	0.0764	0.3441	0.767374	0.1953	0.1369	0.1536	0.328145	0.0021	0.1318	0.9871	0.99403
Total lipids in very small VLDL	27005778	European	0.061	0.0626	0.3292	0.767374	0.1985	0.1152	0.0849	0.236382	-0.0891	0.114	0.4342	0.727566
Triglycerides in very small VLDL	27005778	European	0.0528	0.0565	0.3494	0.767374	0.2093	0.1009	0.038	0.148833	-0.0288	0.1024	0.7786	0.930338
Celiac disease	20190752	European	0.0621	0.0642	0.3336	0.767374	-0.0403	0.1144	0.7248	0.843208	-0.0358	0.1042	0.7314	0.924081
Difference in height between childhood and adulthood; age 8	23449627	European	-0.0538	0.0536	0.3161	0.767374	0.0673	0.1039	0.5174	0.690847	-0.0189	0.0942	0.8407	0.936721
Adiponectin	22479202	Mixed	0.0503	0.0542	0.3536	0.769407	0.0095	0.1029	0.9267	0.97008	0.1552	0.1063	0.1445	0.435353
Total cholesterol in large LDL	27005778	European	0.0828	0.09	0.3577	0.771188	0.1019	0.1542	0.5089	0.688349	-0.0299	0.1519	0.8441	0.936721
Free cholesterol in large LDL	27005778	European	0.081	0.0911	0.3738	0.798573	0.0642	0.1532	0.6752	0.801374	-0.0514	0.1525	0.7359	0.924794
Total cholesterol in IDL	27005778	European	0.078	0.0891	0.3814	0.807468	0.1329	0.1606	0.4082	0.631099	-0.117	0.1513	0.4396	0.727566
Ferritin	25352340	European	-0.0568	0.0657	0.3878	0.813688	0.0232	0.1301	0.8585	0.951639	-0.1638	0.1291	0.2045	0.533972
Parkinsons disease	19915575	European	-0.0397	0.0472	0.4003	0.82393	0.0093	0.0827	0.9108	0.97008	-0.0357	0.0784	0.6487	0.871111
Parents age at death	27015805	European	-0.0561	0.0671	0.4032	0.82393	-0.3553	0.1278	0.0054	0.0409355	-0.4331	0.1224	0.0004	0.00391667
Lumbar spine bone mineral density	22504420	Mixed	0.0314	0.0375	0.4021	0.82393	0.1661	0.0655	0.0112	0.0692632	0.0972	0.0617	0.1151	0.370527
Mean Accumbens	25607358	European	-0.0698	0.0858	0.4161	0.836962	-0.1675	0.1646	0.309	0.550114	-0.0296	0.1512	0.8446	0.936721
Total cholesterol in LDL	27005778	European	0.0711	0.0876	0.4167	0.836962	0.094	0.1502	0.5313	0.697517	-0.0081	0.1496	0.9566	0.973165
Omega-9 and saturated fatty acids	27005778	European	0.0753	0.0951	0.4285	0.846197	0.2094	0.1643	0.2025	0.406731	-0.0358	0.159	0.8217	0.936721
Total lipids in small LDL	27005778	European	0.064	0.0802	0.4251	0.846197	0.1659	0.141	0.2393	0.458728	-0.0018	0.1389	0.9898	0.99403
Type 2 Diabetes	22885922	European	0.0292	0.0408	0.4742	0.848297	0.0895	0.0796	0.2614	0.481934	0.1357	0.0723	0.0605	0.23577
Eczema	26482879	Mixed	0.0453	0.0638	0.4778	0.848297	0.012	0.1119	0.9148	0.97008	0.2573	0.1097	0.019	0.095
LDL cholesterol	20686565	European	0.0272	0.0357	0.4465	0.848297	-0.0472	0.0685	0.4907	0.685533	-0.0734	0.0625	0.2405	0.597332
Acetoacetate	27005778	European	0.0529	0.0741	0.4757	0.848297	0.1197	0.1366	0.3809	0.608777	-0.0957	0.1456	0.5107	0.750238
Albumin	27005778	European	-0.0663	0.0863	0.4421	0.848297	-0.0725	0.1478	0.6236	0.755392	-0.2238	0.1558	0.1508	0.448582
Total lipids in large LDL	27005778	European	0.0648	0.0878	0.4605	0.848297	0.1057	0.153	0.4894	0.685533	-0.0883	0.1507	0.5577	0.7943
Concentration of large LDL particles	27005778	European	0.0672	0.0874	0.4421	0.848297	0.1155	0.1522	0.448	0.662434	-0.0891	0.1497	0.5518	0.7943
Cholesterol esters in medium LDL	27005778	European	0.0584	0.0824	0.4791	0.848297	0.0985	0.1435	0.4924	0.685533	-0.0588	0.1447	0.6843	0.893392
Total lipids in medium LDL	27005778	European	0.0635	0.0825	0.4414	0.848297	0.1262	0.1448	0.3834	0.608777	-0.0365	0.1453	0.8015	0.936721
Concentration of medium LDL particles	27005778	European	0.0603	0.0832	0.4685	0.848297	0.1385	0.1478	0.3486	0.58936	-0.0408	0.1459	0.7799	0.930338
Cholesterol esters in medium VLDL	27005778	European	0.0393	0.0551	0.4761	0.848297	0.1681	0.1023	0.1003	0.259227	0.0159	0.1033	0.8779	0.944292
Phospholipids in medium VLDL	27005778	European	0.0425	0.0602	0.4801	0.848297	0.2319	0.1095	0.0342	0.13622	0.0945	0.116	0.4154	0.727566
Phospholipids in very small VLDL	27005778	European	0.0519	0.0715	0.4682	0.848297	0.1312	0.1287	0.3077	0.550114	-0.1405	0.1349	0.2974	0.647338
Primary biliary cirrhosis	26394269	European	0.037	0.05	0.4591	0.848297	0.1317	0.0867	0.1286	0.289833	0.1822	0.0825	0.0272	0.125333
ICV	25607358	European	-0.0471	0.0722	0.5142	0.849893	-0.0174	0.1262	0.8903	0.97008	0.0233	0.121	0.8473	0.936721
Mean Putamen	25607358	European	0.0293	0.0516	0.5703	0.849893	0.0582	0.0876	0.5066	0.688349	0.1824	0.0847	0.0313	0.141452
Forearm Bone mineral density	26367794	Mixed	-0.0594	0.0952	0.5327	0.849893	0.108	0.1639	0.5098	0.688349	0.0489	0.1588	0.7583	0.930338
Urinary albumin-to-creatinine ratio (non-diabetes)	26631737	European	0.0388	0.0649	0.55	0.849893	0.0151	0.1066	0.8875	0.97008	0.0267	0.1007	0.7906	0.935276
Urinary albumin-to-creatinine ratio	26631737	European	0.0383	0.0648	0.5546	0.849893	0.04	0.1019	0.6948	0.820492	-0.0191	0.1039	0.854	0.936721
Leptin_adjBMI	26833098	European	-0.0307	0.0592	0.6034	0.849893	-0.0021	0.1044	0.984	0.992446	-0.0298	0.1018	0.77	0.930338
HbA1C	20858683	European	-0.0357	0.0548	0.5149	0.849893	0.2307	0.1067	0.0306	0.128411	0.2253	0.0885	0.0109	0.0609881
Alanine	27005778	European	-0.0414	0.0675	0.5398	0.849893	0.1149	0.1224	0.3478	0.58936	0.0328	0.1245	0.792	0.935276
Average number of methylene groups per a double bond	27005778	European	0.0276	0.0543	0.6112	0.849893	0.0121	0.1179	0.9185	0.97008	0.0457	0.1033	0.6586	0.878953
Creatinine	27005778	European	-0.0326	0.0583	0.5766	0.849893	-0.0042	0.0971	0.9652	0.981913	-0.0257	0.1018	0.8006	0.936721
Free cholesterol to esterified cholesterol ratio	27005778	European	0.0696	0.1124	0.5359	0.849893	0.2004	0.2182	0.3585	0.5975	-0.1577	0.2014	0.4335	0.727566
Description of average fatty acid chain length; not actual carbon number	27005778	European	0.0469	0.0698	0.5015	0.849893	0.0929	0.1545	0.5476	0.707066	0.0519	0.134	0.6985	0.896981
Omega-3 fatty acids	27005778	European	0.047	0.0685	0.4927	0.849893	0.0714	0.1223	0.5592	0.708519	-0.0887	0.1204	0.4612	0.727566
Free cholesterol	27005778	European	0.0544	0.1044	0.6021	0.849893	0.375	0.2319	0.1059	0.259227	-0.0431	0.1803	0.8111	0.936721
Phospholipids in IDL	27005778	European	0.0594	0.0894	0.5064	0.849893	0.1043	0.1594	0.5126	0.688349	-0.1056	0.1606	0.5108	0.750238
Isoleucine	27005778	European	0.0388	0.0698	0.5788	0.849893	0.0995	0.1181	0.3994	0.625727	0.0926	0.1289	0.4724	0.730355
Cholesterol esters in large LDL	27005778	European	0.0587	0.0854	0.4919	0.849893	0.106	0.1521	0.4857	0.685533	-0.0739	0.1498	0.6219	0.854658
Cholesterol esters in large VLDL	27005778	European	0.0308	0.0539	0.5681	0.849893	0.1684	0.099	0.0891	0.242129	0.1028	0.0986	0.2972	0.647338
Free cholesterol in medium HDL	27005778	European	0.0492	0.0785	0.5307	0.849893	0.183	0.1558	0.2401	0.458728	0.0664	0.134	0.6204	0.854658
Total lipids in medium HDL	27005778	European	0.0488	0.0892	0.5843	0.849893	0.2942	0.1818	0.1057	0.259227	0.1457	0.1522	0.3384	0.685552
Concentration of medium HDL particles	27005778	European	0.0496	0.0861	0.5644	0.849893	0.2909	0.1724	0.0915	0.242129	0.1309	0.1449	0.3664	0.71346
Phospholipids in medium HDL	27005778	European	0.0423	0.0793	0.5939	0.849893	0.236	0.1556	0.1294	0.289833	0.0957	0.1344	0.4762	0.731418
Total cholesterol in medium VLDL	27005778	European	0.0298	0.0575	0.6045	0.849893	0.2114	0.1046	0.0433	0.156779	0.0545	0.1062	0.6077	0.845027
Free cholesterol in medium VLDL	27005778	European	0.0323	0.0603	0.5925	0.849893	0.2591	0.11	0.0185	0.0975761	0.1128	0.1157	0.3296	0.685552
Total lipids in medium VLDL	27005778	European	0.032	0.0581	0.5818	0.849893	0.181	0.1026	0.0776	0.22239	0.0497	0.1086	0.6472	0.871111
Triglycerides in medium VLDL	27005778	European	0.0382	0.0658	0.5617	0.849893	0.2462	0.1151	0.0325	0.133991	0.1217	0.1242	0.327	0.685552
Mono-unsaturated fatty acids	27005778	European	0.0489	0.0823	0.5529	0.849893	0.2189	0.1472	0.137	0.300888	-0.024	0.1405	0.8642	0.940218
Total lipids in small HDL	27005778	European	0.0608	0.0936	0.5164	0.849893	0.2228	0.1793	0.214	0.421042	0.1782	0.1856	0.3369	0.685552
Total lipids in small VLDL	27005778	European	0.0315	0.0558	0.5716	0.849893	0.1875	0.1015	0.0646	0.19975	0.0189	0.1048	0.857	0.936721
Concentration of small VLDL particles	27005778	European	0.0305	0.0542	0.5742	0.849893	0.1764	0.0996	0.0767	0.22239	0.0115	0.1032	0.9117	0.952781
Serum total cholesterol	27005778	European	0.0542	0.0888	0.5415	0.849893	0.2899	0.1838	0.1147	0.272268	-0.0147	0.1543	0.9239	0.952781
Serum total triglycerides	27005778	European	0.0303	0.057	0.5952	0.849893	0.2359	0.1027	0.0216	0.10152	0.0575	0.1043	0.5814	0.818138
Urate	23263486	European	0.0193	0.031	0.5344	0.849893	0.1134	0.0516	0.028	0.121852	0.1011	0.0554	0.0681	0.252258
Birth weight	27680694	European	-0.0196	0.0283	0.4874	0.849893	-0.0332	0.0569	0.56	0.708519	-0.0068	0.0554	0.9026	0.952781
Forced expiratory volume in 1 second (FEV1)	28166213	European	-0.0188	0.0335	0.5735	0.849893	-0.0904	0.056	0.1063	0.259227	-0.1386	0.057	0.015	0.0783333
Forced expiratory volume in 1 second (FEV1)/Forced Vital capacity(FVC)	21946350	European	-0.022	0.0432	0.6107	0.849893	-0.0865	0.0772	0.2625	0.481934	-0.102	0.0696	0.1427	0.435353
Serum cystatin c	26831199	Mixed	-0.0233	0.0469	0.6192	0.850947	0.0118	0.0731	0.8721	0.962176	-0.1357	0.11	0.2174	0.561418
Free cholesterol in IDL	27005778	European	0.0402	0.0802	0.6162	0.850947	0.1069	0.152	0.4819	0.685533	-0.1017	0.1491	0.495	0.745673
Total cholesterol in large VLDL	27005778	European	-0.0278	0.0606	0.6466	0.883084	0.1828	0.1033	0.0768	0.22239	0.1013	0.1104	0.3592	0.71346
Cholesterol esters in medium HDL	27005778	European	0.0429	0.0945	0.6501	0.883084	0.2813	0.1952	0.1496	0.322532	0.1762	0.1692	0.2975	0.647338
Apolipoprotein A-I	27005778	European	0.0358	0.0813	0.6598	0.888619	0.3353	0.1731	0.0527	0.167358	0.0972	0.1336	0.467	0.727566
22:6 docosahexaenoic acid	27005778	European	0.0317	0.0741	0.6689	0.888619	0.1488	0.1337	0.2659	0.484391	-0.1292	0.1224	0.2912	0.647338
Mean diameter for HDL particles	27005778	European	-0.0281	0.0659	0.6693	0.888619	0.0307	0.1203	0.7983	0.900309	-0.0959	0.1143	0.4012	0.725246
Triglycerides in small VLDL	27005778	European	0.0253	0.0579	0.6621	0.888619	0.1685	0.105	0.1085	0.260179	0.0105	0.107	0.9217	0.952781
Average number of double bonds in a fatty acid chain	27005778	European	0.0223	0.0538	0.679	0.896433	0.0062	0.1181	0.9579	0.981913	0.0498	0.1075	0.643	0.871111
Free cholesterol in very large HDL	27005778	European	-0.0401	0.1011	0.6919	0.899036	0.006	0.1756	0.9728	0.985379	-0.2315	0.1667	0.1649	0.466886
Systemic lupus erythematosus	26502338	European	0.021	0.0519	0.6854	0.899036	0.1435	0.0732	0.0501	0.163521	0.1445	0.0772	0.0612	0.23577
Forced expiratory volume in 1 second (FEV1)	26635082	European	-0.0151	0.0392	0.7001	0.899036	-0.0308	0.0808	0.7028	0.82579	-0.0857	0.0777	0.2699	0.627985
Forced Vital capacity(FVC)	26635082	European	-0.0146	0.0376	0.6977	0.899036	-0.0729	0.0814	0.3704	0.600952	-0.1633	0.0735	0.0262	0.12314
Forced expiratory volume in 1 second (FEV1)	21946350	European	-0.022	0.0569	0.6994	0.899036	-0.0563	0.1011	0.5778	0.714647	-0.2638	0.1013	0.0092	0.0568947
Serum creatinine	26831199	Mixed	0.0125	0.0345	0.7181	0.907277	0.0354	0.0513	0.4892	0.685533	0.0193	0.0549	0.7249	0.920819
Concentration of medium VLDL particles	27005778	European	0.0194	0.0525	0.7125	0.907277	0.1372	0.0974	0.1589	0.33641	-0.0024	0.1008	0.9808	0.993483
Phospholipids in very large HDL	27005778	European	-0.0263	0.072	0.7152	0.907277	0.0061	0.1381	0.9648	0.981913	-0.1141	0.1261	0.3655	0.71346
Triglycerides in very large VLDL	27005778	European	-0.0213	0.0607	0.7254	0.911599	0.2628	0.0997	0.0084	0.0564	0.1263	0.1093	0.2478	0.597332
Triglycerides in small HDL	27005778	European	0.0245	0.0745	0.742	0.9275	0.0419	0.1338	0.7541	0.864456	-0.0967	0.1382	0.4842	0.73411
Total cholesterol in medium HDL	27005778	European	0.027	0.0875	0.758	0.942487	0.2063	0.1795	0.2503	0.474359	0.1317	0.156	0.3984	0.725246
Child birth length	25281659	European	-0.0136	0.0555	0.8065	0.947366	-0.0492	0.093	0.5966	0.734037	-0.046	0.095	0.6282	0.858297
Free cholesterol in large HDL	27005778	European	-0.0168	0.0639	0.793	0.947366	0.0394	0.12	0.7427	0.859776	-0.0417	0.1077	0.6985	0.896981
Free cholesterol in large VLDL	27005778	European	-0.0148	0.0593	0.8027	0.947366	0.2069	0.1019	0.0423	0.156779	0.0838	0.1094	0.4439	0.727566
Concentration of large VLDL particles	27005778	European	0.0156	0.056	0.7808	0.947366	0.2177	0.1069	0.0417	0.156779	0.0954	0.1093	0.3827	0.713766
Total cholesterol in small LDL	27005778	European	0.0207	0.0819	0.801	0.947366	0.0978	0.1456	0.5018	0.688349	-0.0626	0.1459	0.6677	0.878953
Free cholesterol in small VLDL	27005778	European	0.0145	0.0584	0.8032	0.947366	0.1844	0.1087	0.0899	0.242129	0.0132	0.111	0.9056	0.952781
Phospholipids in small VLDL	27005778	European	0.015	0.057	0.7923	0.947366	0.2097	0.1063	0.0485	0.160528	0.0311	0.1079	0.773	0.930338
Total cholesterol in very large HDL	27005778	European	0.0289	0.1205	0.8103	0.947366	0.1098	0.2157	0.6106	0.747349	-0.1524	0.1987	0.443	0.727566
Total lipids in very large HDL	27005778	European	0.0226	0.0893	0.8005	0.947366	0.0969	0.1735	0.5764	0.714647	-0.1275	0.1586	0.4215	0.727566
Phospholipids in very large VLDL	27005778	European	-0.0155	0.0641	0.8094	0.947366	0.2421	0.1081	0.0251	0.111292	0.1239	0.1143	0.2782	0.634726
Femoral neck bone mineral density	22504420	Mixed	-0.0078	0.0286	0.7848	0.947366	0.0226	0.0633	0.7211	0.843077	0.0266	0.0622	0.6693	0.878953
Forced expiratory volume in 1 second (FEV1)/Forced Vital capacity(FVC)	28166213	European	0.0089	0.0328	0.7874	0.947366	0.0634	0.0635	0.3179	0.553381	-0.0422	0.0581	0.4672	0.727566
2hr glucose adjusted for BMI	20081857	European	-0.0166	0.0757	0.826	0.9494	-0.068	0.1351	0.6147	0.748469	-0.1664	0.1378	0.227	0.575118
Total cholesterol in large HDL	27005778	European	-0.0146	0.0646	0.8213	0.9494	0.0553	0.1197	0.6444	0.772622	-0.0136	0.1077	0.8998	0.952781
Total cholesterol in small VLDL	27005778	European	0.0145	0.0651	0.8235	0.9494	0.1988	0.1272	0.1181	0.277535	0.0375	0.1274	0.7687	0.930338
Valine	27005778	European	0.0166	0.0764	0.8282	0.9494	0.043	0.1369	0.7536	0.864456	0.0996	0.1414	0.4813	0.73411
Child birth weight	23202124	European	-0.0103	0.0543	0.8496	0.969036	-0.0593	0.1037	0.5673	0.709125	-0.0813	0.0967	0.4004	0.725246
Neo-openness to experience	21173776	European	0.0133	0.0743	0.8577	0.969036	0.0016	0.1412	0.9907	0.994934	-0.0284	0.129	0.8258	0.936721
Total lipids in chylomicrons and largest VLDL particles	27005778	European	0.0115	0.0639	0.8572	0.969036	0.2068	0.1128	0.0668	0.20387	0.1323	0.1175	0.2603	0.617884
Total lipids in large VLDL	27005778	European	0.0102	0.06	0.8653	0.972945	0.2078	0.1015	0.0407	0.156779	0.0902	0.1068	0.3985	0.725246
Serum creatinine (non-diabetes)	26831199	Mixed	0.0058	0.0364	0.8733	0.977264	0.0385	0.0543	0.4786	0.685533	0.0114	0.0584	0.8446	0.936721
Fasting proinsulin	20081858	European	0.0099	0.075	0.8949	0.988318	0.0327	0.1284	0.7991	0.900309	0.2188	0.1533	0.1534	0.450613
Chronic Kidney Disease	26831199	Mixed	0.01	0.0753	0.894	0.988318	0.1295	0.1397	0.3537	0.593711	0.1022	0.1278	0.4238	0.727566
Concentration of very large VLDL particles	27005778	European	-0.0082	0.065	0.9	0.988318	0.2115	0.1091	0.0526	0.167358	0.0771	0.1054	0.4641	0.727566
Sitting height ratio	25865494	European	0.0059	0.0463	0.8984	0.988318	-0.0515	0.089	0.5628	0.708519	0.0185	0.0844	0.8265	0.936721
Ratio of bisallylic groups to double bonds	27005778	European	0.0057	0.0524	0.913	0.988897	0.0629	0.109	0.5638	0.708519	0.0265	0.0907	0.7703	0.930338
Ratio of bisallylic groups to total fatty acids	27005778	European	-0.0043	0.0513	0.9329	0.988897	0.0096	0.1069	0.9288	0.97008	-0.0066	0.0916	0.9428	0.96585
Total cholesterol in HDL	27005778	European	0.0063	0.0697	0.9279	0.988897	0.106	0.1353	0.4331	0.654837	-0.0208	0.1107	0.8512	0.936721
Cholesterol esters in large HDL	27005778	European	0.0052	0.0637	0.9347	0.988897	0.0747	0.1194	0.5312	0.697517	-0.0071	0.1035	0.9453	0.96585
Concentration of large HDL particles	27005778	European	0.0052	0.0604	0.9313	0.988897	0.071	0.1169	0.5433	0.707066	-0.0155	0.1026	0.88	0.944292
Phospholipids in large VLDL	27005778	European	-0.0068	0.0629	0.9141	0.988897	0.2362	0.1054	0.025	0.111292	0.1089	0.1102	0.323	0.685552
Triglycerides in large VLDL	27005778	European	-0.0065	0.0621	0.9168	0.988897	0.2192	0.103	0.0334	0.135328	0.0815	0.1105	0.4609	0.727566
Concentration of very large HDL particles	27005778	European	-0.0073	0.0849	0.9315	0.988897	-0.0173	0.1594	0.9137	0.97008	-0.1116	0.1482	0.4514	0.727566
Concentration of chylomicrons and largest VLDL particles	27005778	European	-0.0049	0.0628	0.9384	0.988897	0.2242	0.1114	0.0441	0.156779	0.1438	0.1101	0.1913	0.520241
Mean diameter for LDL particles	27005778	European	0.0058	0.0947	0.9514	0.998121	-0.2441	0.1779	0.17	0.353118	-0.3478	0.1869	0.0627	0.237653
Mean Pallidum	25607358	European	-0.0011	0.0663	0.9867	1	-0.0814	0.1172	0.4873	0.685533	-0.0365	0.12	0.7613	0.930338
Total lipids in large HDL	27005778	European	0.0017	0.0612	0.9778	1	0.0694	0.1169	0.5527	0.708519	-0.0122	0.1028	0.9053	0.952781
Phospholipids in large HDL	27005778	European	0.0007	0.0611	0.9912	1	0.0766	0.1195	0.5218	0.692785	-0.0167	0.1055	0.8739	0.944292
18:2 linoleic acid (LA)	27005778	European	-0.0006	0.0704	0.9936	1	0.1351	0.135	0.3171	0.553381	-0.1208	0.136	0.3744	0.71346
Leucine	27005778	European	-0.0003	0.084	0.9971	1	0.119	0.1569	0.4482	0.662434	0.098	0.1744	0.5741	0.812732
Mean diameter for VLDL particles	27005778	European	-0.0022	0.0567	0.9696	1	0.0859	0.1015	0.3977	0.625727	0.0621	0.1055	0.5559	0.7943
Total lipids in very large VLDL	27005778	European	0.0017	0.0599	0.9776	1	0.2435	0.105	0.0204	0.099875	0.1312	0.1129	0.2454	0.597332
Phospholipids in chylomicrons and largest VLDL particles	27005778	European	-0.0008	0.0667	0.99	1	0.2699	0.1151	0.0191	0.0975761	0.1541	0.1201	0.1994	0.532489
Triglycerides in chylomicrons and largest VLDL particles	27005778	European	0.0028	0.0678	0.9668	1	0.2889	0.1243	0.0201	0.099875	0.1928	0.1246	0.1217	0.38648
Forced expiratory volume in 1 second (FEV1)/Forced Vital capacity(FVC)	26635082	European	0.0008	0.0495	0.9865	1	0.0194	0.0885	0.8268	0.924742	0.0888	0.0866	0.3052	0.658
Ischemic stroke	26935894	Mixed	NA	NA	NA	NA	NA	NA	NA	NA	NA	NA	NA	NA
