# Supplementary material for: Genome-wide association study of depression phenotypes in UK Biobank identifies variants in excitatory synaptic pathways
Source: Nat Commun. 2018 Apr 16;9:1470. doi: 10.1038/s41467-018-03819-3 (PMC5902628; doi:10.1038/s41467-018-03819-3)
Supplement: Supplementary file 9 — Supplementary Data 6 [file 41467_2018_3819_MOESM9_ESM.xlsx]

## Sheet: Sheet1
Supplementary Data 6. Genome-wide significant gene-based hits (P < 2.77 x 10-6) in the MAGMA gene-based analysis for broad depression. NSNPS is the number of SNPs in the gene; NiSNPs is the number of independent SNPs in the gene.
Gene	Chr	Start	Stop	NSNPs	NiSNPs	P	Function / associated phenotype
EPHB2	1	23037263	23241823	467	63	1.5873e-06	colorectal cancer hyperblastic polyposis, insulin, insulin resistance
SGIP1	1	66999066	67210768	718	27	9.068e-11	Menopause (age at onset),Fibrinogen
TCTEX1D1	1	67217978	67244730	79	11	2.3368e-09	Tctex1 domain containing 1
NEGR1	1	71868625	72748533	1847	90	7.6708e-08	Parkinson disease,Mental Competency,Menarche (age at onset)
POGZ	1	151375200	151445753	102	8	6.6646e-07	Intellectual disability-microcephaly-strabismus-behavioral abnormalities syndrome
ASTN1	1	176826441	177134024	699	60	1.532e-06	Abnormality of brain morphology
ERBB4	2	212240442	213403879	4175	206	6.5711e-11	Brain Stem Glioma
ZNF445	3	44481262	44519162	55	11	1.0539e-06	zinc finger protein 445
ZKSCAN7	3	44596667	44624975	63	7	6.0209e-07	zinc finger with KRAB and SCAN domains 7
ZNF660	3	44626456	44641186	9	3	4.9216e-07	ClinVar: phenotype not specified
ZNF197	3	44666511	44689963	33	6	1.5424e-07	zinc finger protein 197
RSRC1	3	157823690	158262624	1241	24	8.8318e-07	Neuroblastoma
ECE2	3	183967445	184010819	87	15	1.0018e-06	MAJOR DEPRESSIVE DISORDER,Menarche (age at onset)
TENM2	5	166406083	167691162	3006	241	8.3553e-08	Menarche (age at onset),Night sleep phenotypes,Cognitive decline rate in late mild cognitive impairment
BTN3A2	6	26365387	26378548	96	9	9.3417e-08	SCHIZOPHRENIA
HIST1H2BL	6	27775257	27775709	2	1	4.8448e-09	histone cluster 1 H2B family member l
HIST1H2BN	6	27805544	27821533	29	6	3.1382e-12	histone cluster 1 H2B family member n
HIST1H2AL	6	27833107	27833576	2	1	1.7729e-08	histone cluster 1 H2A family member l
HIST1H1B	6	27834570	27835359	5	3	8.4805e-10	Lupus Erythematosus, Systemic
HIST1H3I	6	27839623	27840099	1	1	1.0705e-07	histone cluster 1, H3i
HIST1H4L	6	27840926	27841289	1	1	1.0792e-10	histone cluster 1 H4 family member l
HIST1H3J	6	27858093	27858570	1	1	7.6033e-11	histone cluster 1 H3 family member j
HIST1H2BO	6	27861203	27926100	122	26	1.6138e-08	histone cluster 1, H2bo
OR2B2	6	27878963	27880174	4	2	1.933e-09	olfactory receptor family 2 subfamily B member 2
ZNF165	6	28048482	28057341	25	5	7.3538e-09	zinc finger protein 165
ZSCAN16	6	28092334	28097864	11	3	2.1069e-09	A colorectal cancer sample
ZKSCAN8	6	28109688	28127250	46	7	9.3318e-10	zinc finger with KRAB and SCAN domains 8
ZSCAN9	6	28193029	28201265	29	8	3.8735e-08	zinc finger and SCAN domain containing 9
ZKSCAN4	6	28212404	28227030	29	8	2.6912e-10	Respiratory Function Tests, Schizophrenia & Colorectal Neoplasms in rat
NKAPL	6	28227075	28228736	6	3	4.4034e-07	NFKB activating protein-like.
ZSCAN26	6	28234788	28246001	18	5	7.068e-09	zinc finger and SCAN domain containing 26
PGBD1	6	28249314	28270326	59	12	2.4371e-10	Annotated by HGMD but no phenotype description is publicly available
ZSCAN31	6	28292514	28321972	91	14	2.5998e-06	zinc finger and SCAN domain containing 31
ZSCAN12	6	28346598	28367544	67	9	7.4987e-07	zinc finger and SCAN domain containing 12
TRIM31	6	30070674	30080867	73	18	2.6609e-11	Type 1 diabetes and autoimmune thyroid diseases, Psoriasis
TRIM26	6	30152232	30181271	110	16	1.7928e-10	SCHIZOPHRENIA
TRIM39	6	30294227	30311506	37	11	3.8119e-07	body height
TRIM39-RPP21	6	30297088	30314635	50	13	1.3473e-06	TRIM39-RPP21 readthrough
TUBB	6	30688012	30693199	23	7	2.7611e-07	Cortical dysplasia, complex, with other brain malformations 6
DDR1	6	30850694	30867933	53	9	1.5558e-08	Age-related macular degeneration
GTF2H4	6	30875957	30881883	22	5	4.838e-07	general transcription factor IIH subunit 4
SFTA2	6	30899127	30899952	9	3	1.8625e-06	Behcet Syndrome, Leprosy
PSORS1C1	6	31082608	31107869	187	27	1.2409e-07	Night sleep phenotypes
HLA-C	6	31236526	31239913	71	13	1.5759e-08	AIDS progression, psoriatic arthritis, Behcet syndrome, diabetes mellitus type 1, endometriosis, HIV-1 control, leprosy, lupus, multiple sclerosis, periodontitis, protein quantitative trait loci, psoriasis, vitilig
ATP6V1G2	6	31512228	31514625	9	6	2.5889e-06	Behcet syndrome
BAG6	6	31606805	31620953	43	14	2.5263e-07	SCHIZOPHRENIA
STK19	6	31938952	31949223	26	11	1.7589e-06	diabetes mellitus type 1, systemic lupus erythematosus, macular degeneration
KCNQ5	6	73331571	73908574	1470	113	1.0697e-11	Refractive error, Periodontitis
TMEM106B	7	12250848	12276890	162	8	8.4783e-11	Alzheimer's disease, Response to amphetamines
GRM8	7	126078652	126892428	2059	63	4.7514e-08	Depression--quantitative trait
PAX5	9	36833272	37034476	751	70	7.2367e-07	Intelligence
CTNNA3	10	67672276	69455949	6391	199	2.2235e-06	Night sleep phenotypes, Parkinson disease, Schizophrenia
SORCS3	10	106400859	107024993	1780	49	3.9577e-10	Diabetic kidney disease,Metabolism
CCS	11	66360630	66373490	12	5	1.0915e-08	Bipolar disorder
RBM14-RBM4	11	66384053	66413944	22	7	5.5029e-07	RBM14-RBM4 readthrough
RBM4	11	66406088	66435856	24	9	4.2576e-08	RNA binding motif protein 4
RBM4B	11	66432469	66445348	13	6	1.0281e-07	RNA binding motif protein 4B
SPTBN2	11	66449967	66496716	40	16	8.528e-08	Bipolar disorder
GRM5	11	88237256	88796846	1698	43	5.4678e-09	depression, OCD, epilepsy, smoking, Alzheimer’s disease, autism, schizophrenia,Attention deficit hyperactivity disorder
TYR	11	88911040	89028927	319	20	8.3079e-07	eye colour, freckles, full-length deletion of the tyrosinase gene, melanoma, melanosis, ocular albinism, skin pigmentation, skin sensitivity to sun, tanning, temperature-sensitive enzymatic activity, vitiligo
DRD2	11	113280317	113346413	172	25	6.8071e-09	SCHIZOPHRENIA,cocaine response - Toxicity/ADR
UBE4A	11	118230296	118269926	65	13	1.6906e-07	ClinVar: phenotype not specified
ATP5L	11	118272104	118280562	15	5	2.388e-06	ATP synthase, H+ transporting, mitochondrial Fo complex subunit G
ANKS1B	12	99128569	100378512	3076	182	1.7488e-06	short term memory, myocardial infarction, response to antipsychotic treatment, sleep,
CABP1	12	121078422	121105129	96	20	9.7707e-08	C-reactive protein levels or triglyceride levels (pleiotropy)
B3GALTL	13	31774112	31906413	321	26	1.8902e-11	Peters plus syndrome
LRFN5	14	42076764	42373752	949	39	1.046e-06	Asthma,INSULIN
YLPM1	14	75230025	75304013	123	10	3.0707e-07	YLP motif containing 1
TRMT61A	14	103995509	104003410	21	5	1.4931e-06	tRNA methyltransferase 61A
KLC1	14	104095525	104167888	160	19	2.2171e-06	SCHIZOPHRENIA
SLCO3A1	15	92396938	92715665	1087	89	5.672e-07	Dementia and core Alzheimer's disease neuropathologic changes
RBFOX1	16	5289469	7763342	14091	629	1.5209e-06	RNA binding protein, fox-1 homolog (C. elegans) 1.
SNX29	16	12070602	12668146	2590	125	7.794e-08	Non-Functional Pancreatic Neuroendocrine Tumor
SHISA9	16	12995477	13334273	1398	107	6.5386e-08	DIABETES MELLITUS, TYPE 2
METTL9	16	21608543	21668792	74	18	4.5455e-09	Inflammatory Bowel Disease 1, methyltransferase activity
GNAO1	16	56225251	56391356	445	54	4.9702e-07	epileptic encephalopathy
CELF4	18	34823003	35146000	839	96	1.3391e-06	Neuroticism
TCF4	18	52889562	53303252	658	55	5.6418e-08	Autism spectrum disorder, attention deficit-hyperactivity disorder, bipolar disorder, major depressive disorder, and schizophrenia (combined)
