# Supplementary material for: Genome-wide association study of depression phenotypes in UK Biobank identifies variants in excitatory synaptic pathways
Source: Nat Commun. 2018 Apr 16;9:1470. doi: 10.1038/s41467-018-03819-3 (PMC5902628; doi:10.1038/s41467-018-03819-3)
Supplement: Supplementary file 10 — Supplementary Data 7 [file 41467_2018_3819_MOESM10_ESM.xlsx]

## Sheet: Sheet1
Supplementary Data 7. Genome-wide significant gene-based hits (P < 2.77 x 10-6) in the MAGMA gene-based analysis for probable MDD. NSNPS is the number of SNPs in the gene; NiSNPs is the number of independent SNPs in the gene.
Gene	Chr	Start	Stop	NSNPS	NiSNPs	P	Function/associated phenotype
ATP6V0B	1	44440118	44443972	9	4	1.63e-06	A breast cancer sample
TMEM106B	7	12250848	12276890	162	8	3.98e-08	Alzheimer's disease, Adverse response to chemotherapy (neutropenia/leucopenia)
