# Supplementary material for: Genome-wide association study of depression phenotypes in UK Biobank identifies variants in excitatory synaptic pathways
Source: Nat Commun. 2018 Apr 16;9:1470. doi: 10.1038/s41467-018-03819-3 (PMC5902628; doi:10.1038/s41467-018-03819-3)
Supplement: Supplementary file 11 — Supplementary Data 8 [file 41467_2018_3819_MOESM11_ESM.xlsx]

## Sheet: Sheet1
Supplementary Data 8. Genome-wide significant gene-based hits (P < 2.77 x 10-6) in the MAGMA gene-based analysis for ICD-coded MDD. NSNPS is the number of SNPs in the gene; NiSNPs is the number of independent SNPs in the gene.
Gene	Chr	Start	Stop	NSNPS	NiSNPs	P	Function / associated phenotype
B3GALTL	13	31774112	31906413	321	26	1.9841e-06	Peters plus syndrome
