# Supplementary material for: Genome-wide association study of depression phenotypes in UK Biobank identifies variants in excitatory synaptic pathways
Source: Nat Commun. 2018 Apr 16;9:1470. doi: 10.1038/s41467-018-03819-3 (PMC5902628; doi:10.1038/s41467-018-03819-3)
Supplement: Supplementary file 12 — Supplementary Data 9 [file 41467_2018_3819_MOESM12_ESM.xlsx]

## Sheet: Sheet1
Supplementary Data 9. Genome-wide significant region-based hits (P < 6.02 x 10-6) in the MAGMA region-based analysis for broad depression. NSNPS is the number of SNPs in the gene; NiSNPs is the number of independent SNPs in the gene. RegNum is the region number by clustering nearby significant blocks by at less than 100K bp distance together as a region.
RegNum	Chr	Start	Stop	NSNPS	NiSNPs	P	Reported by Gene-Based	Gene in the region	Function / associated phenotype
1	1	37084522	37320775	545	29	1.501e-08	No	GRIK3	schizophrenia, personality traits, Neuroticism, abnormal CNS synaptic transmission in rat
2	1	66775011	67359195	1700	73	1.2743e-14	Yes	SGIP1, TCTEX1D1	Menopause (age at onset), Fibrinogen, Tctex1 domain containing 1
3	1	70992015	74325467	7879	173	2.6725e-19	Yes	NEGR1	Major depression, Parkinson disease, Mental Competency, Menarche (age at onset)
4	1	97955273	98725352	1674	66	9.2544e-07	No	DPYD	Schizophrenia
5	1	176442000	177651338	2676	120	3.0107e-07	Yes	ASTN1	Abnormality of brain morphology
6	1	189905254	191868313	5424	116	1.4071e-06	No	BRINP3	BMP/retinoic acid inducible neural specific 3
7	2	15106804	15470154	1009	60	2.3496e-06	No	NBAS	Disease Progression
8	2	50820339	52490535	5190	187	7.4241e-07	No	NRXN1	Schizophrenia, Autistic Disorder
9	2	57429923	59259119	4858	146	1.2917e-09	No	VRK2, FANCL	Fanconi Anemia
10	2	60292902	64700825	9659	263	4.7118e-07	No	BCL11A, PAPOLG, REL,PUS10, PEX13, KIAA1841, C2orf74, AHSA2, USP34, XPO1, FAM161A, CCT4, COMMD1, B3GNT2, TMEM17, EHBP1, OTX1, WDPCP, MDH1, UGP2, VPS54, PELI1, LGALSL	Bipolar disorder, Intellectual disability
11	2	103764344	104714131	2346	65	1.9752e-08	No	TMEM182	Cystatins
12	2	124733246	125160773	1428	65	1.8532e-06	No	CNTNAP5	Posterior cortical atrophy and Alzheimer's disease, SCHIZOPHRENIA, Respiratory Function Tests
13	2	160325182	161768312	4109	111	9.3374e-07	No	BAZ2B, MARCH7, CD302, LY75, PLA2R1, ITGB6, RBMS1	Night sleep phenotypes, Substance-Related Disorders in rat
14	2	212379238	212779825	1429	87	7.4447e-09	Yes	ERBB4	Brain Stem Glioma
15	3	43803575	45130132	2558	103	1.1561e-08	Yes	ZNF445, ZKSCAN7, ZNF660, ZNF197,KIF15	zinc finger protein 445, zinc finger with KRAB and SCAN domains 7, ClinVar: phenotype not specified, zinc finger protein 197, kinesin family member 15
16	3	52217088	53541364	2680	72	1.3716e-06	No	POC1A, ALAS1, TLR9, TWF2, PPM1M, WDR82, GLYCTK, DNAH1, BAP1, PHF7, SEMA3G, TNNC1, NISCH, STAB1, NT5DC2, SMIM4, PBRM1, GNL3, GLT8D1, SPCS1, NEK4, ITIH1, ITIH3, ITIH4, MUSTN1, TMEM110, SFMBT1, RFT1, PRKCD, TKT, DCP1A, CACNA1D	Bipolar disorder, SCHIZOPHRENIA
17	3	117347510	117999221	1873	54	1.7795e-08	No
18	3	157312876	158766152	3995	85	3.5882e-06	Yes	RSRC1	Neuroblastoma
19	5	61090075	62535661	3169	100	4.7236e-06	No	KIF2A, DIMT1, IPO11, LRRC70	Alcohol and nictotine co-dependence
20	5	87097864	88889955	2975	106	8.2796e-09	No	MEF2C	MENTAL RETARDATION, Alzheimer's disease (late onset)
21	5	90484131	92634527	4335	203	4.6868e-06	No	ARRDC3	alcoholism, smoking, and triglycerides
22	5	103673480	105892457	5597	158	5.52e-06	No
23	5	163805381	164950941	3021	98	8.9556e-09	No
24	5	165886820	166290574	1154	73	5.2635e-06	Yes	TENM2	Menarche (age at onset), Night sleep phenotypes, Cognitive decline rate in late mild cognitive impairment
25	5	167402174	167650243	604	68	4.3351e-06	Yes	TENM2	Menarche (age at onset), Night sleep phenotypes, Cognitive decline rate in late mild cognitive impairment
26	6	26143872	27373078	3267	75	1.484e-09	Yes	BTN3A2	SCHIZOPHRENIA
	6	27373130	30933131	16085	143	1.1398e-23	Yes	HIST1H2BL, HIST1H2BN, HIST1H2AL, HIST1H1B, HIST1H4L, HIST1H3J, OR2B2, ZNF165, ZSCAN16, ZKSCAN8, ZSCAN9, ZKSCAN4, ZSCAN26, PGBD1, ZSCAN31, ZSCAN12, TRIM27, ZNF311, TRIM31, TRIM26, TUBB, DDR1, GTF2H4, SFTA2	Respiratory Function Tests, Schizophrenia & Colorectal Neoplasms in rat Childhood and early adolescence aggressive behavior, Daytime sleep phenotypes, Social communication problems, Daytime sleep phenotypes SCHIZOPHRENIA
	6	30933975	32190217	9299	113	9.0288e-11	Yes	PSORS1C1, HLA-B, PRRC2A, BAG6, TNXB	Night sleep phenotypes, Allergic sensitization, SCHIZOPHRENIA, EHLERS-DANLOS SYNDROME
27	6	66049992	67037350	3833	71	7.9192e-08	No	LOC441155	Myopia (pathological)
28	6	73326973	73857338	1294	98	1.2392e-10	Yes	KCNQ5	Refractive error, Periodontitis
29	7	11854879	12689322	3979	111	2.3039e-08	Yes	TMEM106B	Alzheimer's disease, Response to amphetamines
30	7	106401855	107306421	2032	69	3.6921e-07	No	HBP1, COG5	HMG-box transcription factor 1, Osteoarthritis, Congenital Disorder of Glycosylation
31	7	113712906	114923420	2184	102	9.5518e-11	No	FOXP2, MDFIC	SPEECH-LANGUAGE DISORDER 1
32	9	10880887	12045321	5020	71	9.2306e-11	No
33	9	25036933	25424582	1494	60	1.9936e-09	No
34	9	36865921	38316331	3891	178	3.4995e-07	Yes	PAX5, ZCCHC7	Intelligence, Major Depressive Disorder
35	9	82352255	82590142	640	65	4.6193e-06	No
36	9	125267233	126927395	4175	172	4.7417e-06	No	OR1J2, OR1J4, OR1N1, OR1N2, OR1L8, OR1Q1, OR1B1, OR1L1, OR1L3, OR1L4, OR1L6, OR5C1, OR1K1, PDCL, RC3H2, ZBTB6, ZBTB26, RABGAP1, GPR21, STRBP, CRB2, DENND1A, LHX2	coronary disease, personality, and polycystic ovary syndrome.
37	10	102775716	107994112	11689	340	1.3757e-12	Yes	PDCD11, SORCS3	SCHIZOPHRENIA, White matter hyperintensity burden
38	11	87829785	90965629	8465	183	4.099e-13	Yes	GRM5	depression, OCD, epilepsy, smoking, Alzheimer’s disease, autism, schizophrenia, Attention deficit hyperactivity disorder
39	11	113109836	113450899	859	77	1.3133e-12	Yes	ANKK1, DRD2	Neuroticism, SCHIZOPHRENIA, cocaine response - Toxicity/ADR
40	11	118026675	118899218	2041	83	2.5903e-07	Yes	CD3G, UBE4A, ATP5L, KMT2A	Neurodevelopmental delay, intellectual deficiency
41	12	83857937	89678470	14688	247	2.1089e-06	No	SLC6A15, TSPAN19, LRRIQ1, ALX1, RASSF9, NTS, MGAT4C, C12orf50, C12orf29, CEP290, TMTC3, KITLG	schizophrenia,major depressive disorder
42	12	99818137	101446795	4088	179	1.1366e-07	Yes	ANKS1B, FAM71C, UHRF1BP1L, ACTR6, DEPDC4, SCYL2, SLC17A8, NR1H4, GAS2L3, ANO4	DEAFNESS, Body Weights and Measures
43	12	120014497	122479987	6459	244	1.4398e-07	Yes	CABP1	C-reactive protein levels or triglyceride levels (pleiotropy)
44	13	31702139	31941492	604	31	1.1946e-10	Yes	B3GALTL	Peters plus syndrome
45	14	41930837	43136625	4087	86	1.5808e-07	Yes	LRFN5	Asthma,INSULIN
46	14	72665321	73042679	1370	65	3.3237e-06	No	RGS6	SCHIZOPHRENIA
47	14	103004706	104545285	4269	155	3.3751e-10	Yes	TRAF3,TRMT61A,KLC1	Brain imaging in schizophrenia (interaction), SCHIZOPHRENIA
48	15	92326264	92543894	590	45	3.814e-06	Yes	SLCO3A1	attention deficit disorder with hyperactivity, inattentive symptoms, response to iloperidone treatment
49	16	12305767	12612104	1197	63	1.2776e-06	Yes	SNX29	Non-Functional Pancreatic Neuroendocrine Tumor
50	16	13645415	13807218	697	28	2.1863e-06	Yes	SHISA9	DIABETES MELLITUS, TYPE 2
51	16	21242377	22815993	1448	148	3.0441e-06	Yes	ANKS4B, CRYM, NPIPB3, METTL9, IGSF6, OTOA, NPIPB4, UQCRC2, PDZD9, C16orf52, VWA3A, EEF2K, POLR3E, CDR2, NPIPB5	schizophrenia,major depressive disorder, attention deficit disorder with hyperactivity, inattentive symptoms, response to iloperidone treatment
52	17	31609815	31751013	444	58	2.4601e-06	No	ASIC2	Longevity
53	18	35075768	35890757	2136	103	7.1753e-08	Yes	CELF4	Neuroticism
54	18	36063123	37682827	3637	134	2.5782e-07	No
55	18	50357795	51184193	2570	57	2.2286e-06	No	DCC	Depression
56	18	52716176	53904366	2647	152	6.0989e-15	Yes	TCF4	Autism spectrum disorder, attention deficit-hyperactivity disorder, bipolar disorder, major depressive disorder, and schizophrenia (combined)
57	20	39458009	40584825	2795	119	1.5761e-06	No	TOP1, PLCG1, ZHX3, LPIN3, EMILIN3, CHD6	Alzheimer's disease (cognitive decline)
58	20	60391233	60457278	271	30	1.5651e-06	No	CDH4	Cognitive decline rate in late mild cognitive impairment , Night sleep phenotypes
59	22	19733811	21321364	3612	209	1.2673e-06	No	TBX1, GNB1L, C22orf29, TXNRD2, COMT, ARVCF, TANGO2, DGCR8, TRMT2A, RANBP1, ZDHHC8, LOC388849, RTN4R, DGCR6L, LOC100996401, TMEM191B, RIMBP3, LOC729461, USP41, FAM230A, LOC101927859, ZNF74, SCARF2, KLHL22, MED15, PI4KA, SERPIND1, SNAP29, CRKL, AIFM3	Non-response to bupropion and depression
