# Supplementary material for: Genome-wide association study of depression phenotypes in UK Biobank identifies variants in excitatory synaptic pathways
Source: Nat Commun. 2018 Apr 16;9:1470. doi: 10.1038/s41467-018-03819-3 (PMC5902628; doi:10.1038/s41467-018-03819-3)
Supplement: Supplementary file 13 — Supplementary Data 10 [file 41467_2018_3819_MOESM13_ESM.xlsx]

## Sheet: Sheet1
Supplementary Data 10. Genome-wide significant region-based hits (P < 6.02 x 10-6) in the MAGMA region-based analysis for probable MDD. NSNPS is the number of SNPs in the gene; NiSNPs is the number of independent SNPs in the gene. RegNum is the region number by clustering nearby significant blocks by at less than 100K bp distance together as a region.
RegNum	Chr	Start	Stop	NSNPS	NiSNPs	P	Reported by Gene-Based	Gene in the region	Function / associated phenotype
1	1	37084522	37320775	545	29	3.3633e-07	No	GRIK3	schizophrenia, personality traits, Neuroticism, abnormal CNS synaptic transmission in rat
2	2	15106804	15470154	1009	60	4.1637e-07	No	NBAS	abnormal CNS synaptic transmission in rat
3	7	87826957	88203866	834	49	1.0173e-06	No	SRI,STEAP4	Brain Stem Glioma, ALZHEIMER DISEASE, SCHIZOPHRENIA, Personality dimensions
4	22	43155449	43570794	1390	57	7.9639e-07	No	PACSIN2	Peters plus syndrome
