# Supplementary material for: Genome-wide association study of depression phenotypes in UK Biobank identifies variants in excitatory synaptic pathways
Source: Nat Commun. 2018 Apr 16;9:1470. doi: 10.1038/s41467-018-03819-3 (PMC5902628; doi:10.1038/s41467-018-03819-3)
Supplement: Supplementary file 14 — Supplementary Data 11 [file 41467_2018_3819_MOESM14_ESM.xlsx]

## Sheet: Sheet1
Supplementary Data 11. Genome-wide significant region-based hits (P < 6.02 x 10-6) in the MAGMA region-based analysis for ICD-coded MDD . NSNPS is the number of SNPs in the gene; NiSNPs is the number of independent SNPs in the gene. RegNum is the region number by clustering nearby significant blocks by at less than 100K bp distance together as a region.
RegNum	Chr	Start	Stop	NSNPS	NiSNPs	P	Reported by Gene-Based	Gene in the region	Function / associated phenotype
1	1	214288058	214575122	1547	137	5.2644e-07	No	SMYD2, PTPN14	Alcohol Drinking, Respiratory Function Tests
2	2	212379238	212779825	2415	172	1.539e-06	No	ERBB4	Inborn genetic diseases
3	5	73508509	73578406	422	87	1.8236e-06	No	ARHGEF28	Longevity, Verbal declarative memory
4	7	18935464	19480281	1617	124	1.2538e-06	No	HDAC9, TWIST1, FERD3L	mental competency, neuropsychological tests
