# Supplementary material for: Genome-wide association study of depression phenotypes in UK Biobank identifies variants in excitatory synaptic pathways
Source: Nat Commun. 2018 Apr 16;9:1470. doi: 10.1038/s41467-018-03819-3 (PMC5902628; doi:10.1038/s41467-018-03819-3)
Supplement: Supplementary file 15 — Supplementary Data 12 [file 41467_2018_3819_MOESM15_ESM.xlsx]

## Sheet: Sheet1
Supplementary Data 12. Genes located within the five significant gene-sets identified for broad depression. P-values are those obtained from MAGMA for each genes association with broad depression along with an indication of significance
Gene-set	Gene	P-value	Nominally significant (P < 0.05)	Significant after multiple testing correction (P < 2.77 x 10-6)
GO_MECHANOSENSORY_BEHAVIOR	NRXN1	0.0023211	Y	N
GO_MECHANOSENSORY_BEHAVIOR	HTT	3.266e-05	Y	N
GO_MECHANOSENSORY_BEHAVIOR	SLC1A3	0.041442	Y	N
GO_MECHANOSENSORY_BEHAVIOR	ETV1	0.031431	Y	N
GO_MECHANOSENSORY_BEHAVIOR	FOXP2	1.5238e-05	Y	N
GO_MECHANOSENSORY_BEHAVIOR	CNTNAP2	0.1067	N	N
GO_MECHANOSENSORY_BEHAVIOR	STRBP	0.031609	Y	N
GO_MECHANOSENSORY_BEHAVIOR	NRXN2	0.02181	Y	N
GO_MECHANOSENSORY_BEHAVIOR	DRD2	6.8072e-09	Y	Y
GO_MECHANOSENSORY_BEHAVIOR	SLITRK6	0.57048	N	N
GO_MECHANOSENSORY_BEHAVIOR	STRA6	0.011287	Y	N
GO_EXCITATORY_SYNAPSE	KLHL17	0.63265	N	N
GO_EXCITATORY_SYNAPSE	KCNAB2	0.17347	N	N
GO_EXCITATORY_SYNAPSE	CLSTN1	0.45523	N	N
GO_EXCITATORY_SYNAPSE	CAMK2N1	0.048255	Y	N
GO_EXCITATORY_SYNAPSE	SH2D5	0.23052	N	N
GO_EXCITATORY_SYNAPSE	DLGAP3	0.63994	N	N
GO_EXCITATORY_SYNAPSE	LRP8	0.0010865	Y	N
GO_EXCITATORY_SYNAPSE	DAB1	0.071063	N	N
GO_EXCITATORY_SYNAPSE	DNAJC6	0.40211	N	N
GO_EXCITATORY_SYNAPSE	PDE4B	0.010038	Y	N
GO_EXCITATORY_SYNAPSE	LRRC7	0.17249	N	N
GO_EXCITATORY_SYNAPSE	CNN3	0.05595	N	N
GO_EXCITATORY_SYNAPSE	ATP1A1	0.5428	N	N
GO_EXCITATORY_SYNAPSE	RUSC1	0.80157	N	N
GO_EXCITATORY_SYNAPSE	ARHGEF2	0.35009	N	N
GO_EXCITATORY_SYNAPSE	DNM3	0.27233	N	N
GO_EXCITATORY_SYNAPSE	ADORA1	0.18157	N	N
GO_EXCITATORY_SYNAPSE	ARF1	0.2716	N	N
GO_EXCITATORY_SYNAPSE	DISC1	0.0010222	Y	N
GO_EXCITATORY_SYNAPSE	STRN	0.062128	N	N
GO_EXCITATORY_SYNAPSE	SOS1	0.66742	N	N
GO_EXCITATORY_SYNAPSE	CRIPT	0.53846	N	N
GO_EXCITATORY_SYNAPSE	SPTBN1	0.011516	Y	N
GO_EXCITATORY_SYNAPSE	RTN4	0.0014252	Y	N
GO_EXCITATORY_SYNAPSE	ADD2	0.33419	N	N
GO_EXCITATORY_SYNAPSE	CTNNA2	6.5853e-06	Y	N
GO_EXCITATORY_SYNAPSE	LRRTM1	0.16641	N	N
GO_EXCITATORY_SYNAPSE	SEMA4C	0.1382	N	N
GO_EXCITATORY_SYNAPSE	IL1R1	0.97442	N	N
GO_EXCITATORY_SYNAPSE	NCK2	0.41135	N	N
GO_EXCITATORY_SYNAPSE	PKP4	0.30921	N	N
GO_EXCITATORY_SYNAPSE	TANC1	0.17917	N	N
GO_EXCITATORY_SYNAPSE	ALS2	0.43504	N	N
GO_EXCITATORY_SYNAPSE	BMPR2	0.13364	N	N
GO_EXCITATORY_SYNAPSE	EPHA4	0.26445	N	N
GO_EXCITATORY_SYNAPSE	ITPR1	0.66658	N	N
GO_EXCITATORY_SYNAPSE	MAP4	0.1908	N	N
GO_EXCITATORY_SYNAPSE	BSN	0.00016785	Y	N
GO_EXCITATORY_SYNAPSE	GAP43	0.29217	N	N
GO_EXCITATORY_SYNAPSE	GSK3B	0.039951	Y	N
GO_EXCITATORY_SYNAPSE	CLSTN2	0.090056	N	N
GO_EXCITATORY_SYNAPSE	P2RY1	0.45164	N	N
GO_EXCITATORY_SYNAPSE	NLGN1	0.047914	Y	N
GO_EXCITATORY_SYNAPSE	FBXO45	0.40982	N	N
GO_EXCITATORY_SYNAPSE	DLG1	0.88293	N	N
GO_EXCITATORY_SYNAPSE	HTT	3.266e-05	Y	N
GO_EXCITATORY_SYNAPSE	PDLIM5	0.39297	N	N
GO_EXCITATORY_SYNAPSE	CTNND2	0.30859	N	N
GO_EXCITATORY_SYNAPSE	MAP1B	0.66175	N	N
GO_EXCITATORY_SYNAPSE	HOMER1	0.78562	N	N
GO_EXCITATORY_SYNAPSE	PJA2	0.19219	N	N
GO_EXCITATORY_SYNAPSE	SPOCK1	0.056235	N	N
GO_EXCITATORY_SYNAPSE	LRRTM2	0.0068884	Y	N
GO_EXCITATORY_SYNAPSE	CAMK2A	0.48795	N	N
GO_EXCITATORY_SYNAPSE	SYNPO	0.53342	N	N
GO_EXCITATORY_SYNAPSE	GRIA1	0.027406	Y	N
GO_EXCITATORY_SYNAPSE	CPEB4	0.029318	Y	N
GO_EXCITATORY_SYNAPSE	RGS14	0.53639	N	N
GO_EXCITATORY_SYNAPSE	DTNBP1	0.16087	N	N
GO_EXCITATORY_SYNAPSE	CAP2	0.21437	N	N
GO_EXCITATORY_SYNAPSE	SYNGAP1	0.14548	N	N
GO_EXCITATORY_SYNAPSE	GRIK2	0.86662	N	N
GO_EXCITATORY_SYNAPSE	FYN	0.052214	N	N
GO_EXCITATORY_SYNAPSE	GOPC	0.069157	N	N
GO_EXCITATORY_SYNAPSE	GRM1	0.15207	N	N
GO_EXCITATORY_SYNAPSE	GPER1	0.28028	N	N
GO_EXCITATORY_SYNAPSE	ELFN1	0.32812	N	N
GO_EXCITATORY_SYNAPSE	DBNL	0.024609	Y	N
GO_EXCITATORY_SYNAPSE	CAMK2B	0.15303	N	N
GO_EXCITATORY_SYNAPSE	MAGI2	0.00042588	Y	N
GO_EXCITATORY_SYNAPSE	PCLO	7.8203e-05	Y	N
GO_EXCITATORY_SYNAPSE	GRM3	0.0020249	Y	N
GO_EXCITATORY_SYNAPSE	PPP1R9A	0.19556	N	N
GO_EXCITATORY_SYNAPSE	LRRC4	0.076652	N	N
GO_EXCITATORY_SYNAPSE	DGKI	0.019791	Y	N
GO_EXCITATORY_SYNAPSE	CDK5	0.2063	N	N
GO_EXCITATORY_SYNAPSE	DLGAP2	0.012999	Y	N
GO_EXCITATORY_SYNAPSE	PSD3	0.034149	Y	N
GO_EXCITATORY_SYNAPSE	LZTS1	0.058801	N	N
GO_EXCITATORY_SYNAPSE	DMTN	0.11453	N	N
GO_EXCITATORY_SYNAPSE	PTK2B	0.23691	N	N
GO_EXCITATORY_SYNAPSE	RGS20	0.38913	N	N
GO_EXCITATORY_SYNAPSE	LYN	0.49626	N	N
GO_EXCITATORY_SYNAPSE	NCOA2	0.091504	N	N
GO_EXCITATORY_SYNAPSE	ADGRB1	0.32191	N	N
GO_EXCITATORY_SYNAPSE	ARC	0.3452	N	N
GO_EXCITATORY_SYNAPSE	SHARPIN	0.026198	Y	N
GO_EXCITATORY_SYNAPSE	MPDZ	0.49518	N	N
GO_EXCITATORY_SYNAPSE	SIGMAR1	0.021191	Y	N
GO_EXCITATORY_SYNAPSE	HNRNPK	0.23733	N	N
GO_EXCITATORY_SYNAPSE	NTRK2	0.046459	Y	N
GO_EXCITATORY_SYNAPSE	PTCH1	0.00011222	Y	N
GO_EXCITATORY_SYNAPSE	GRIN3A	0.42528	N	N
GO_EXCITATORY_SYNAPSE	NCS1	0.0087916	Y	N
GO_EXCITATORY_SYNAPSE	GRIN1	0.18119	N	N
GO_EXCITATORY_SYNAPSE	NSMF	0.059865	N	N
GO_EXCITATORY_SYNAPSE	ITGA8	0.15431	N	N
GO_EXCITATORY_SYNAPSE	ABI1	0.24056	N	N
GO_EXCITATORY_SYNAPSE	CAMK2G	0.36992	N	N
GO_EXCITATORY_SYNAPSE	NEURL1	0.3959	N	N
GO_EXCITATORY_SYNAPSE	SORCS3	3.9578e-10	Y	Y
GO_EXCITATORY_SYNAPSE	ADD3	0.67896	N	N
GO_EXCITATORY_SYNAPSE	FGFR2	0.80554	N	N
GO_EXCITATORY_SYNAPSE	BNIP3	0.15623	N	N
GO_EXCITATORY_SYNAPSE	LIN7C	0.49269	N	N
GO_EXCITATORY_SYNAPSE	CHRM4	0.017132	Y	N
GO_EXCITATORY_SYNAPSE	LRP4	0.00087636	Y	N
GO_EXCITATORY_SYNAPSE	GNG3	0.16245	N	N
GO_EXCITATORY_SYNAPSE	CHRM1	0.065196	N	N
GO_EXCITATORY_SYNAPSE	CNIH2	0.037357	Y	N
GO_EXCITATORY_SYNAPSE	SHANK2	0.074771	N	N
GO_EXCITATORY_SYNAPSE	ARRB1	0.33272	N	N
GO_EXCITATORY_SYNAPSE	DLG2	0.16247	N	N
GO_EXCITATORY_SYNAPSE	GRM5	5.4678e-09	Y	Y
GO_EXCITATORY_SYNAPSE	MTMR2	0.70415	N	N
GO_EXCITATORY_SYNAPSE	DRD2	6.8072e-09	Y	Y
GO_EXCITATORY_SYNAPSE	NRGN	0.1671	N	N
GO_EXCITATORY_SYNAPSE	ARHGAP32	0.72833	N	N
GO_EXCITATORY_SYNAPSE	CACNA1C	0.25589	N	N
GO_EXCITATORY_SYNAPSE	EPS8	0.95683	N	N
GO_EXCITATORY_SYNAPSE	SYT1	0.16568	N	N
GO_EXCITATORY_SYNAPSE	LIN7A	0.1794	N	N
GO_EXCITATORY_SYNAPSE	ANKS1B	1.7488e-06	Y	Y
GO_EXCITATORY_SYNAPSE	SLC17A8	0.024735	Y	N
GO_EXCITATORY_SYNAPSE	NOS1	0.0034641	Y	N
GO_EXCITATORY_SYNAPSE	CABP1	9.7706e-08	Y	Y
GO_EXCITATORY_SYNAPSE	P2RX4	0.0014708	Y	N
GO_EXCITATORY_SYNAPSE	DCLK1	0.00844	Y	N
GO_EXCITATORY_SYNAPSE	AKAP5	0.012367	Y	N
GO_EXCITATORY_SYNAPSE	SIPA1L1	0.19408	N	N
GO_EXCITATORY_SYNAPSE	ADAM10	0.2202	N	N
GO_EXCITATORY_SYNAPSE	NPTN	0.33131	N	N
GO_EXCITATORY_SYNAPSE	CHRNA3	0.079635	N	N
GO_EXCITATORY_SYNAPSE	CPEB1	0.32347	N	N
GO_EXCITATORY_SYNAPSE	HOMER2	0.10431	N	N
GO_EXCITATORY_SYNAPSE	AXIN1	0.52053	N	N
GO_EXCITATORY_SYNAPSE	PDPK1	0.73561	N	N
GO_EXCITATORY_SYNAPSE	GRIN2A	0.096462	N	N
GO_EXCITATORY_SYNAPSE	EEF2K	0.69572	N	N
GO_EXCITATORY_SYNAPSE	VPS35	0.65139	N	N
GO_EXCITATORY_SYNAPSE	NETO2	0.92746	N	N
GO_EXCITATORY_SYNAPSE	MT3	0.68886	N	N
GO_EXCITATORY_SYNAPSE	ARRB2	0.25382	N	N
GO_EXCITATORY_SYNAPSE	MINK1	0.89981	N	N
GO_EXCITATORY_SYNAPSE	DLG4	0.84499	N	N
GO_EXCITATORY_SYNAPSE	CDK5R1	0.0054882	Y	N
GO_EXCITATORY_SYNAPSE	SRCIN1	0.022052	Y	N
GO_EXCITATORY_SYNAPSE	MAPT	0.12845	N	N
GO_EXCITATORY_SYNAPSE	NSF	0.13841	N	N
GO_EXCITATORY_SYNAPSE	ITGA3	0.48939	N	N
GO_EXCITATORY_SYNAPSE	PPP1R9B	0.087589	N	N
GO_EXCITATORY_SYNAPSE	AXIN2	0.28579	N	N
GO_EXCITATORY_SYNAPSE	CACNG5	0.60964	N	N
GO_EXCITATORY_SYNAPSE	GRIN2C	0.41215	N	N
GO_EXCITATORY_SYNAPSE	BAIAP2	0.13151	N	N
GO_EXCITATORY_SYNAPSE	DLGAP1	0.53854	N	N
GO_EXCITATORY_SYNAPSE	EPB41L3	0.47082	N	N
GO_EXCITATORY_SYNAPSE	MIB1	0.91246	N	N
GO_EXCITATORY_SYNAPSE	NETO1	0.00026925	Y	N
GO_EXCITATORY_SYNAPSE	PALM	0.17405	N	N
GO_EXCITATORY_SYNAPSE	DNM2	0.73479	N	N
GO_EXCITATORY_SYNAPSE	RAB8A	0.086108	N	N
GO_EXCITATORY_SYNAPSE	HOMER3	0.043057	Y	N
GO_EXCITATORY_SYNAPSE	LRFN1	0.023135	Y	N
GO_EXCITATORY_SYNAPSE	GRIK5	0.0093698	Y	N
GO_EXCITATORY_SYNAPSE	LIN7B	0.85371	N	N
GO_EXCITATORY_SYNAPSE	SLC17A7	0.42845	N	N
GO_EXCITATORY_SYNAPSE	SHANK1	0.29581	N	N
GO_EXCITATORY_SYNAPSE	PRKCG	0.14384	N	N
GO_EXCITATORY_SYNAPSE	CACNG8	0.041833	Y	N
GO_EXCITATORY_SYNAPSE	LZTS3	0.10929	N	N
GO_EXCITATORY_SYNAPSE	PLCB4	0.35035	N	N
GO_EXCITATORY_SYNAPSE	SYNDIG1	0.00016079	Y	N
GO_EXCITATORY_SYNAPSE	SRC	0.87342	N	N
GO_EXCITATORY_SYNAPSE	BCAS1	0.23092	N	N
GO_EXCITATORY_SYNAPSE	ARFGAP1	0.47251	N	N
GO_EXCITATORY_SYNAPSE	RGS19	0.23048	N	N
GO_EXCITATORY_SYNAPSE	P2RX6	0.89039	N	N
GO_EXCITATORY_SYNAPSE	BCR	0.72101	N	N
GO_EXCITATORY_SYNAPSE	NEFH	0.40672	N	N
GO_EXCITATORY_SYNAPSE	SYN3	0.78281	N	N
GO_EXCITATORY_SYNAPSE	PICK1	0.66978	N	N
GO_POSTSYNAPSE	KLHL17	0.63265	N	N
GO_POSTSYNAPSE	GABRD	0.65643	N	N
GO_POSTSYNAPSE	KCNAB2	0.17347	N	N
GO_POSTSYNAPSE	CLSTN1	0.45523	N	N
GO_POSTSYNAPSE	FBXO2	0.16142	N	N
GO_POSTSYNAPSE	CAMK2N1	0.048255	Y	N
GO_POSTSYNAPSE	SH2D5	0.23052	N	N
GO_POSTSYNAPSE	USP48	0.20137	N	N
GO_POSTSYNAPSE	OPRD1	0.0058752	Y	N
GO_POSTSYNAPSE	HPCA	0.26547	N	N
GO_POSTSYNAPSE	DLGAP3	0.63994	N	N
GO_POSTSYNAPSE	GRIK3	0.043156	Y	N
GO_POSTSYNAPSE	LRP8	0.0010865	Y	N
GO_POSTSYNAPSE	DAB1	0.071063	N	N
GO_POSTSYNAPSE	DNAJC6	0.40211	N	N
GO_POSTSYNAPSE	PDE4B	0.010038	Y	N
GO_POSTSYNAPSE	LRRC7	0.17249	N	N
GO_POSTSYNAPSE	CNN3	0.05595	N	N
GO_POSTSYNAPSE	PALMD	0.21263	N	N
GO_POSTSYNAPSE	ATP1A1	0.5428	N	N
GO_POSTSYNAPSE	ANXA9	0.22803	N	N
GO_POSTSYNAPSE	CHRNB2	0.93882	N	N
GO_POSTSYNAPSE	RUSC1	0.80157	N	N
GO_POSTSYNAPSE	ARHGEF2	0.35009	N	N
GO_POSTSYNAPSE	ATP1A2	0.29977	N	N
GO_POSTSYNAPSE	DNM3	0.27233	N	N
GO_POSTSYNAPSE	ADORA1	0.18157	N	N
GO_POSTSYNAPSE	CNIH3	0.86651	N	N
GO_POSTSYNAPSE	ARF1	0.2716	N	N
GO_POSTSYNAPSE	DISC1	0.0010222	Y	N
GO_POSTSYNAPSE	ACTN2	0.59005	N	N
GO_POSTSYNAPSE	CHRM3	0.18167	N	N
GO_POSTSYNAPSE	STRN	0.062128	N	N
GO_POSTSYNAPSE	SOS1	0.66742	N	N
GO_POSTSYNAPSE	SLC8A1	0.024458	Y	N
GO_POSTSYNAPSE	CRIPT	0.53846	N	N
GO_POSTSYNAPSE	SPTBN1	0.011516	Y	N
GO_POSTSYNAPSE	RTN4	0.0014252	Y	N
GO_POSTSYNAPSE	ADD2	0.33419	N	N
GO_POSTSYNAPSE	SEMA4F	0.90375	N	N
GO_POSTSYNAPSE	LRRTM4	0.085637	N	N
GO_POSTSYNAPSE	CTNNA2	6.5853e-06	Y	N
GO_POSTSYNAPSE	LRRTM1	0.16641	N	N
GO_POSTSYNAPSE	SEMA4C	0.1382	N	N
GO_POSTSYNAPSE	IL1R1	0.97442	N	N
GO_POSTSYNAPSE	NCK2	0.41135	N	N
GO_POSTSYNAPSE	RAB3GAP1	0.87055	N	N
GO_POSTSYNAPSE	PKP4	0.30921	N	N
GO_POSTSYNAPSE	TANC1	0.17917	N	N
GO_POSTSYNAPSE	CHRNA1	0.55976	N	N
GO_POSTSYNAPSE	MOB4	0.02924	Y	N
GO_POSTSYNAPSE	ALS2	0.43504	N	N
GO_POSTSYNAPSE	BMPR2	0.13364	N	N
GO_POSTSYNAPSE	EPHA4	0.26445	N	N
GO_POSTSYNAPSE	CHRND	0.68532	N	N
GO_POSTSYNAPSE	CHRNG	0.75957	N	N
GO_POSTSYNAPSE	ITPR1	0.66658	N	N
GO_POSTSYNAPSE	GRM7	0.0052384	Y	N
GO_POSTSYNAPSE	GHRL	0.034196	Y	N
GO_POSTSYNAPSE	MAP4	0.1908	N	N
GO_POSTSYNAPSE	DAG1	0.016034	Y	N
GO_POSTSYNAPSE	BSN	0.00016785	Y	N
GO_POSTSYNAPSE	ARF4	0.83516	N	N
GO_POSTSYNAPSE	GABRR3	0.41461	N	N
GO_POSTSYNAPSE	PVRL3	0.71137	N	N
GO_POSTSYNAPSE	GAP43	0.29217	N	N
GO_POSTSYNAPSE	GSK3B	0.039951	Y	N
GO_POSTSYNAPSE	CLSTN2	0.090056	N	N
GO_POSTSYNAPSE	P2RY1	0.45164	N	N
GO_POSTSYNAPSE	NLGN1	0.047914	Y	N
GO_POSTSYNAPSE	FXR1	0.0060263	Y	N
GO_POSTSYNAPSE	FBXO45	0.40982	N	N
GO_POSTSYNAPSE	DLG1	0.88293	N	N
GO_POSTSYNAPSE	HTT	3.266e-05	Y	N
GO_POSTSYNAPSE	NSG1	0.48661	N	N
GO_POSTSYNAPSE	CHRNA9	0.065679	N	N
GO_POSTSYNAPSE	KCTD8	0.28522	N	N
GO_POSTSYNAPSE	GABRG1	0.60176	N	N
GO_POSTSYNAPSE	GABRA2	0.15639	N	N
GO_POSTSYNAPSE	GABRA4	0.19809	N	N
GO_POSTSYNAPSE	GABRB1	0.066651	N	N
GO_POSTSYNAPSE	SEPT11	0.83348	N	N
GO_POSTSYNAPSE	SNCA	0.087418	N	N
GO_POSTSYNAPSE	GRID2	0.57456	N	N
GO_POSTSYNAPSE	PDLIM5	0.39297	N	N
GO_POSTSYNAPSE	PPP3CA	0.030761	Y	N
GO_POSTSYNAPSE	ANK2	0.093896	N	N
GO_POSTSYNAPSE	GLRB	0.69729	N	N
GO_POSTSYNAPSE	GRIA2	0.31959	N	N
GO_POSTSYNAPSE	GLRA3	0.38914	N	N
GO_POSTSYNAPSE	GPM6A	0.00032503	Y	N
GO_POSTSYNAPSE	CTNND2	0.30859	N	N
GO_POSTSYNAPSE	SLC1A3	0.041442	Y	N
GO_POSTSYNAPSE	MAP1B	0.66175	N	N
GO_POSTSYNAPSE	F2R	0.70081	N	N
GO_POSTSYNAPSE	HOMER1	0.78562	N	N
GO_POSTSYNAPSE	MEF2C	7.5238e-06	Y	N
GO_POSTSYNAPSE	PJA2	0.19219	N	N
GO_POSTSYNAPSE	KCNN2	0.91263	N	N
GO_POSTSYNAPSE	SPOCK1	0.056235	N	N
GO_POSTSYNAPSE	LRRTM2	0.0068884	Y	N
GO_POSTSYNAPSE	KCTD16	0.061964	N	N
GO_POSTSYNAPSE	ADRB2	0.446	N	N
GO_POSTSYNAPSE	CAMK2A	0.48795	N	N
GO_POSTSYNAPSE	SYNPO	0.53342	N	N
GO_POSTSYNAPSE	GLRA1	0.76841	N	N
GO_POSTSYNAPSE	GRIA1	0.027406	Y	N
GO_POSTSYNAPSE	GABRB2	0.012341	Y	N
GO_POSTSYNAPSE	GABRA6	0.5529	N	N
GO_POSTSYNAPSE	GABRA1	0.012672	Y	N
GO_POSTSYNAPSE	GABRG2	0.3564	N	N
GO_POSTSYNAPSE	TENM2	8.3553e-08	Y	Y
GO_POSTSYNAPSE	GABRP	0.22036	N	N
GO_POSTSYNAPSE	CPEB4	0.029318	Y	N
GO_POSTSYNAPSE	DRD1	0.68999	N	N
GO_POSTSYNAPSE	RGS14	0.53639	N	N
GO_POSTSYNAPSE	PRR7	0.90707	N	N
GO_POSTSYNAPSE	CANX	0.044487	Y	N
GO_POSTSYNAPSE	DTNBP1	0.16087	N	N
GO_POSTSYNAPSE	CAP2	0.21437	N	N
GO_POSTSYNAPSE	GABBR1	0.0048701	Y	N
GO_POSTSYNAPSE	SYNGAP1	0.14548	N	N
GO_POSTSYNAPSE	LRFN2	0.8198	N	N
GO_POSTSYNAPSE	SLC29A1	0.99006	N	N
GO_POSTSYNAPSE	GABRR1	0.25821	N	N
GO_POSTSYNAPSE	GABRR2	0.48291	N	N
GO_POSTSYNAPSE	EPHA7	0.0080028	Y	N
GO_POSTSYNAPSE	GRIK2	0.86662	N	N
GO_POSTSYNAPSE	FYN	0.052214	N	N
GO_POSTSYNAPSE	MARCKS	0.090533	N	N
GO_POSTSYNAPSE	GOPC	0.069157	N	N
GO_POSTSYNAPSE	LAMA2	0.021612	Y	N
GO_POSTSYNAPSE	UTRN	0.049588	Y	N
GO_POSTSYNAPSE	GRM1	0.15207	N	N
GO_POSTSYNAPSE	SYNE1	0.026616	Y	N
GO_POSTSYNAPSE	OPRM1	0.86735	N	N
GO_POSTSYNAPSE	GPER1	0.28028	N	N
GO_POSTSYNAPSE	GRID2IP	0.30041	N	N
GO_POSTSYNAPSE	DBNL	0.024609	Y	N
GO_POSTSYNAPSE	MYL7	0.59123	N	N
GO_POSTSYNAPSE	CAMK2B	0.15303	N	N
GO_POSTSYNAPSE	MAGI2	0.00042588	Y	N
GO_POSTSYNAPSE	PCLO	7.8203e-05	Y	N
GO_POSTSYNAPSE	GRM3	0.0020249	Y	N
GO_POSTSYNAPSE	SRI	0.4965	N	N
GO_POSTSYNAPSE	PPP1R9A	0.19556	N	N
GO_POSTSYNAPSE	PRKAR2B	0.00072592	Y	N
GO_POSTSYNAPSE	CTTNBP2	1.8477e-05	Y	N
GO_POSTSYNAPSE	KCND2	0.69533	N	N
GO_POSTSYNAPSE	PTPRZ1	0.13872	N	N
GO_POSTSYNAPSE	CADPS2	0.084423	N	N
GO_POSTSYNAPSE	LRRC4	0.076652	N	N
GO_POSTSYNAPSE	CHRM2	0.29603	N	N
GO_POSTSYNAPSE	DGKI	0.019791	Y	N
GO_POSTSYNAPSE	CDK5	0.2063	N	N
GO_POSTSYNAPSE	TMUB1	0.065895	N	N
GO_POSTSYNAPSE	DLGAP2	0.012999	Y	N
GO_POSTSYNAPSE	PSD3	0.034149	Y	N
GO_POSTSYNAPSE	LZTS1	0.058801	N	N
GO_POSTSYNAPSE	DMTN	0.11453	N	N
GO_POSTSYNAPSE	PTK2B	0.23691	N	N
GO_POSTSYNAPSE	CHRNA2	0.039228	Y	N
GO_POSTSYNAPSE	ANK1	0.57594	N	N
GO_POSTSYNAPSE	CHRNB3	0.72901	N	N
GO_POSTSYNAPSE	CHRNA6	0.88578	N	N
GO_POSTSYNAPSE	RGS20	0.38913	N	N
GO_POSTSYNAPSE	LYN	0.49626	N	N
GO_POSTSYNAPSE	NCOA2	0.091504	N	N
GO_POSTSYNAPSE	ASAP1	0.00047198	Y	N
GO_POSTSYNAPSE	ADGRB1	0.32191	N	N
GO_POSTSYNAPSE	ARC	0.3452	N	N
GO_POSTSYNAPSE	SCRIB	0.65177	N	N
GO_POSTSYNAPSE	SHARPIN	0.026198	Y	N
GO_POSTSYNAPSE	MPDZ	0.49518	N	N
GO_POSTSYNAPSE	SIGMAR1	0.021191	Y	N
GO_POSTSYNAPSE	HNRNPK	0.23733	N	N
GO_POSTSYNAPSE	NTRK2	0.046459	Y	N
GO_POSTSYNAPSE	PTCH1	0.00011222	Y	N
GO_POSTSYNAPSE	GABBR2	0.37289	N	N
GO_POSTSYNAPSE	GRIN3A	0.42528	N	N
GO_POSTSYNAPSE	MUSK	0.53458	N	N
GO_POSTSYNAPSE	LPAR1	0.79701	N	N
GO_POSTSYNAPSE	NCS1	0.0087916	Y	N
GO_POSTSYNAPSE	GRIN1	0.18119	N	N
GO_POSTSYNAPSE	NSMF	0.059865	N	N
GO_POSTSYNAPSE	ITGA8	0.15431	N	N
GO_POSTSYNAPSE	ABI1	0.24056	N	N
GO_POSTSYNAPSE	ITGB1	0.64541	N	N
GO_POSTSYNAPSE	ANK3	0.17287	N	N
GO_POSTSYNAPSE	LRRTM3	0.86344	N	N
GO_POSTSYNAPSE	CAMK2G	0.36992	N	N
GO_POSTSYNAPSE	GRID1	0.10579	N	N
GO_POSTSYNAPSE	ATAD1	0.55808	N	N
GO_POSTSYNAPSE	PTEN	0.38471	N	N
GO_POSTSYNAPSE	NEURL1	0.3959	N	N
GO_POSTSYNAPSE	SORCS3	3.9578e-10	Y	Y
GO_POSTSYNAPSE	ADD3	0.67896	N	N
GO_POSTSYNAPSE	BNIP3	0.15623	N	N
GO_POSTSYNAPSE	DRD4	0.86778	N	N
GO_POSTSYNAPSE	CHRNA10	0.49981	N	N
GO_POSTSYNAPSE	APBB1	0.017698	Y	N
GO_POSTSYNAPSE	LIN7C	0.49269	N	N
GO_POSTSYNAPSE	LRRC4C	0.67877	N	N
GO_POSTSYNAPSE	CHRM4	0.017132	Y	N
GO_POSTSYNAPSE	LRP4	0.00087636	Y	N
GO_POSTSYNAPSE	RAPSN	0.0076329	Y	N
GO_POSTSYNAPSE	P2RX3	0.0043387	Y	N
GO_POSTSYNAPSE	CTNND1	0.0018162	Y	N
GO_POSTSYNAPSE	GNG3	0.16245	N	N
GO_POSTSYNAPSE	CHRM1	0.065196	N	N
GO_POSTSYNAPSE	CNIH2	0.037357	Y	N
GO_POSTSYNAPSE	NPAS4	0.0034549	Y	N
GO_POSTSYNAPSE	PPP1CA	0.2107	N	N
GO_POSTSYNAPSE	CTTN	0.65506	N	N
GO_POSTSYNAPSE	SHANK2	0.074771	N	N
GO_POSTSYNAPSE	ARRB1	0.33272	N	N
GO_POSTSYNAPSE	DLG2	0.16247	N	N
GO_POSTSYNAPSE	PICALM	0.68028	N	N
GO_POSTSYNAPSE	GRM5	5.4678e-09	Y	Y
GO_POSTSYNAPSE	MTMR2	0.70415	N	N
GO_POSTSYNAPSE	GRIA4	0.25237	N	N
GO_POSTSYNAPSE	DRD2	6.8072e-09	Y	Y
GO_POSTSYNAPSE	HTR3B	0.59788	N	N
GO_POSTSYNAPSE	HTR3A	0.54927	N	N
GO_POSTSYNAPSE	GRIK4	0.072324	N	N
GO_POSTSYNAPSE	NRGN	0.1671	N	N
GO_POSTSYNAPSE	ARHGAP32	0.72833	N	N
GO_POSTSYNAPSE	IQSEC3	0.048986	Y	N
GO_POSTSYNAPSE	CACNA1C	0.25589	N	N
GO_POSTSYNAPSE	GRIN2B	0.025074	Y	N
GO_POSTSYNAPSE	PTPRO	0.87007	N	N
GO_POSTSYNAPSE	EPS8	0.95683	N	N
GO_POSTSYNAPSE	SSPN	0.76062	N	N
GO_POSTSYNAPSE	LRRK2	0.24739	N	N
GO_POSTSYNAPSE	FAIM2	0.8204	N	N
GO_POSTSYNAPSE	GRASP	0.59112	N	N
GO_POSTSYNAPSE	NPFF	0.6878	N	N
GO_POSTSYNAPSE	GRIP1	0.66005	N	N
GO_POSTSYNAPSE	KCNC2	0.42119	N	N
GO_POSTSYNAPSE	LIN7A	0.1794	N	N
GO_POSTSYNAPSE	ANKS1B	1.7488e-06	Y	Y
GO_POSTSYNAPSE	PPP1CC	0.16457	N	N
GO_POSTSYNAPSE	NOS1	0.0034641	Y	N
GO_POSTSYNAPSE	CABP1	9.7706e-08	Y	Y
GO_POSTSYNAPSE	P2RX4	0.0014708	Y	N
GO_POSTSYNAPSE	DCLK1	0.00844	Y	N
GO_POSTSYNAPSE	PCDH8	0.6426	N	N
GO_POSTSYNAPSE	KCTD12	0.56664	N	N
GO_POSTSYNAPSE	FARP1	0.17272	N	N
GO_POSTSYNAPSE	AKAP5	0.012367	Y	N
GO_POSTSYNAPSE	GPHN	0.089161	N	N
GO_POSTSYNAPSE	SLC8A3	0.81569	N	N
GO_POSTSYNAPSE	SIPA1L1	0.19408	N	N
GO_POSTSYNAPSE	AKT1	0.51559	N	N
GO_POSTSYNAPSE	GABRB3	0.0064685	Y	N
GO_POSTSYNAPSE	GABRA5	0.48113	N	N
GO_POSTSYNAPSE	GABRG3	0.24942	N	N
GO_POSTSYNAPSE	CHRNA7	0.74691	N	N
GO_POSTSYNAPSE	CHRM5	0.04718	Y	N
GO_POSTSYNAPSE	ITPKA	0.31901	N	N
GO_POSTSYNAPSE	SHC4	0.0087933	Y	N
GO_POSTSYNAPSE	ADAM10	0.2202	N	N
GO_POSTSYNAPSE	NPTN	0.33131	N	N
GO_POSTSYNAPSE	CHRNA5	0.19075	N	N
GO_POSTSYNAPSE	CHRNA3	0.079635	N	N
GO_POSTSYNAPSE	CHRNB4	0.17127	N	N
GO_POSTSYNAPSE	CPEB1	0.32347	N	N
GO_POSTSYNAPSE	HOMER2	0.10431	N	N
GO_POSTSYNAPSE	AXIN1	0.52053	N	N
GO_POSTSYNAPSE	PDPK1	0.73561	N	N
GO_POSTSYNAPSE	DNAJA3	0.34017	N	N
GO_POSTSYNAPSE	GRIN2A	0.096462	N	N
GO_POSTSYNAPSE	EEF2K	0.69572	N	N
GO_POSTSYNAPSE	STX4	0.38693	N	N
GO_POSTSYNAPSE	FUS	0.22524	N	N
GO_POSTSYNAPSE	VPS35	0.65139	N	N
GO_POSTSYNAPSE	NETO2	0.92746	N	N
GO_POSTSYNAPSE	CBLN1	0.68068	N	N
GO_POSTSYNAPSE	MT3	0.68886	N	N
GO_POSTSYNAPSE	CX3CL1	0.42406	N	N
GO_POSTSYNAPSE	TRPV1	0.66004	N	N
GO_POSTSYNAPSE	P2RX1	0.67183	N	N
GO_POSTSYNAPSE	ARRB2	0.25382	N	N
GO_POSTSYNAPSE	MINK1	0.89981	N	N
GO_POSTSYNAPSE	CHRNE	0.83277	N	N
GO_POSTSYNAPSE	DLG4	0.84499	N	N
GO_POSTSYNAPSE	NLGN2	0.015087	Y	N
GO_POSTSYNAPSE	CHRNB1	0.15842	N	N
GO_POSTSYNAPSE	MYH10	0.13578	N	N
GO_POSTSYNAPSE	ARHGAP44	0.84059	N	N
GO_POSTSYNAPSE	SEZ6	0.30937	N	N
GO_POSTSYNAPSE	CDK5R1	0.0054882	Y	N
GO_POSTSYNAPSE	ASIC2	0.0019254	Y	N
GO_POSTSYNAPSE	SRCIN1	0.022052	Y	N
GO_POSTSYNAPSE	NR1D1	9.2102e-05	Y	N
GO_POSTSYNAPSE	MAPT	0.12845	N	N
GO_POSTSYNAPSE	NSF	0.13841	N	N
GO_POSTSYNAPSE	IGF2BP1	0.23686	N	N
GO_POSTSYNAPSE	PPP1R9B	0.087589	N	N
GO_POSTSYNAPSE	AKAP1	0.31922	N	N
GO_POSTSYNAPSE	AXIN2	0.28579	N	N
GO_POSTSYNAPSE	CACNG5	0.60964	N	N
GO_POSTSYNAPSE	KCNJ2	0.0024708	Y	N
GO_POSTSYNAPSE	GRIN2C	0.41215	N	N
GO_POSTSYNAPSE	BAIAP2	0.13151	N	N
GO_POSTSYNAPSE	DLGAP1	0.53854	N	N
GO_POSTSYNAPSE	EPB41L3	0.47082	N	N
GO_POSTSYNAPSE	MIB1	0.91246	N	N
GO_POSTSYNAPSE	NETO1	0.00026925	Y	N
GO_POSTSYNAPSE	PALM	0.17405	N	N
GO_POSTSYNAPSE	GRIN3B	0.64179	N	N
GO_POSTSYNAPSE	P2RY11	0.093836	N	N
GO_POSTSYNAPSE	DNM2	0.73479	N	N
GO_POSTSYNAPSE	GIPC1	0.4222	N	N
GO_POSTSYNAPSE	RAB8A	0.086108	N	N
GO_POSTSYNAPSE	HOMER3	0.043057	Y	N
GO_POSTSYNAPSE	LRFN3	0.11967	N	N
GO_POSTSYNAPSE	LRFN1	0.023135	Y	N
GO_POSTSYNAPSE	ATP1A3	0.00064794	Y	N
GO_POSTSYNAPSE	GRIK5	0.0093698	Y	N
GO_POSTSYNAPSE	GSK3A	0.45194	N	N
GO_POSTSYNAPSE	STRN4	0.49362	N	N
GO_POSTSYNAPSE	SLC8A2	0.68884	N	N
GO_POSTSYNAPSE	GRIN2D	0.65642	N	N
GO_POSTSYNAPSE	LIN7B	0.85371	N	N
GO_POSTSYNAPSE	SLC17A7	0.42845	N	N
GO_POSTSYNAPSE	SHANK1	0.29581	N	N
GO_POSTSYNAPSE	PRKCG	0.14384	N	N
GO_POSTSYNAPSE	CACNG8	0.041833	Y	N
GO_POSTSYNAPSE	LZTS3	0.10929	N	N
GO_POSTSYNAPSE	PLCB4	0.35035	N	N
GO_POSTSYNAPSE	SYNDIG1	0.00016079	Y	N
GO_POSTSYNAPSE	SRC	0.87342	N	N
GO_POSTSYNAPSE	ZMYND8	0.019262	Y	N
GO_POSTSYNAPSE	ARFGEF2	0.073705	N	N
GO_POSTSYNAPSE	KCNB1	0.12259	N	N
GO_POSTSYNAPSE	BCAS1	0.23092	N	N
GO_POSTSYNAPSE	NTSR1	0.83595	N	N
GO_POSTSYNAPSE	ARFGAP1	0.47251	N	N
GO_POSTSYNAPSE	CHRNA4	0.075949	N	N
GO_POSTSYNAPSE	RGS19	0.23048	N	N
GO_POSTSYNAPSE	APP	0.033814	Y	N
GO_POSTSYNAPSE	GRIK1	0.52263	N	N
GO_POSTSYNAPSE	TIAM1	0.76007	N	N
GO_POSTSYNAPSE	COMT	0.14513	N	N
GO_POSTSYNAPSE	P2RX6	0.89039	N	N
GO_POSTSYNAPSE	BCR	0.72101	N	N
GO_POSTSYNAPSE	NEFH	0.40672	N	N
GO_POSTSYNAPSE	SYN3	0.78281	N	N
GO_POSTSYNAPSE	PICK1	0.66978	N	N
GO_POSTSYNAPSE	KCNJ4	0.65995	N	N
GO_POSTSYNAPSE	TSPO	0.83779	N	N
GO_NEURON_SPINE	FBXO2	0.16142	N	N
GO_NEURON_SPINE	HPCA	0.26547	N	N
GO_NEURON_SPINE	DLGAP3	0.63994	N	N
GO_NEURON_SPINE	PDE4B	0.010038	Y	N
GO_NEURON_SPINE	LRRC7	0.17249	N	N
GO_NEURON_SPINE	CNN3	0.05595	N	N
GO_NEURON_SPINE	PALMD	0.21263	N	N
GO_NEURON_SPINE	ATP1A2	0.29977	N	N
GO_NEURON_SPINE	DNM3	0.27233	N	N
GO_NEURON_SPINE	ADORA1	0.18157	N	N
GO_NEURON_SPINE	ACTN2	0.59005	N	N
GO_NEURON_SPINE	STRN	0.062128	N	N
GO_NEURON_SPINE	SLC8A1	0.024458	Y	N
GO_NEURON_SPINE	CRIPT	0.53846	N	N
GO_NEURON_SPINE	MOB4	0.02924	Y	N
GO_NEURON_SPINE	ALS2	0.43504	N	N
GO_NEURON_SPINE	EPHA4	0.26445	N	N
GO_NEURON_SPINE	ARF4	0.83516	N	N
GO_NEURON_SPINE	GSK3B	0.039951	Y	N
GO_NEURON_SPINE	NLGN1	0.047914	Y	N
GO_NEURON_SPINE	FXR1	0.0060263	Y	N
GO_NEURON_SPINE	SEPT11	0.83348	N	N
GO_NEURON_SPINE	GRID2	0.57456	N	N
GO_NEURON_SPINE	GPM6A	0.00032503	Y	N
GO_NEURON_SPINE	SLC1A3	0.041442	Y	N
GO_NEURON_SPINE	MAP1B	0.66175	N	N
GO_NEURON_SPINE	KCNN2	0.91263	N	N
GO_NEURON_SPINE	ADRB2	0.446	N	N
GO_NEURON_SPINE	SYNPO	0.53342	N	N
GO_NEURON_SPINE	GRIA1	0.027406	Y	N
GO_NEURON_SPINE	TENM2	8.3553e-08	Y	Y
GO_NEURON_SPINE	DRD1	0.68999	N	N
GO_NEURON_SPINE	RGS14	0.53639	N	N
GO_NEURON_SPINE	CANX	0.044487	Y	N
GO_NEURON_SPINE	DTNBP1	0.16087	N	N
GO_NEURON_SPINE	GABBR1	0.0048701	Y	N
GO_NEURON_SPINE	MARCKS	0.090533	N	N
GO_NEURON_SPINE	LAMA2	0.021612	Y	N
GO_NEURON_SPINE	GPER1	0.28028	N	N
GO_NEURON_SPINE	GRID2IP	0.30041	N	N
GO_NEURON_SPINE	MYL7	0.59123	N	N
GO_NEURON_SPINE	GRM3	0.0020249	Y	N
GO_NEURON_SPINE	SRI	0.4965	N	N
GO_NEURON_SPINE	PPP1R9A	0.19556	N	N
GO_NEURON_SPINE	PRKAR2B	0.00072592	Y	N
GO_NEURON_SPINE	CTTNBP2	1.8477e-05	Y	N
GO_NEURON_SPINE	KCND2	0.69533	N	N
GO_NEURON_SPINE	PTPRZ1	0.13872	N	N
GO_NEURON_SPINE	LRRC4	0.076652	N	N
GO_NEURON_SPINE	DGKI	0.019791	Y	N
GO_NEURON_SPINE	LZTS1	0.058801	N	N
GO_NEURON_SPINE	NCOA2	0.091504	N	N
GO_NEURON_SPINE	ASAP1	0.00047198	Y	N
GO_NEURON_SPINE	ARC	0.3452	N	N
GO_NEURON_SPINE	HNRNPK	0.23733	N	N
GO_NEURON_SPINE	NTRK2	0.046459	Y	N
GO_NEURON_SPINE	LPAR1	0.79701	N	N
GO_NEURON_SPINE	GRIN1	0.18119	N	N
GO_NEURON_SPINE	ITGB1	0.64541	N	N
GO_NEURON_SPINE	PTEN	0.38471	N	N
GO_NEURON_SPINE	NEURL1	0.3959	N	N
GO_NEURON_SPINE	DRD4	0.86778	N	N
GO_NEURON_SPINE	APBB1	0.017698	Y	N
GO_NEURON_SPINE	P2RX3	0.0043387	Y	N
GO_NEURON_SPINE	CTNND1	0.0018162	Y	N
GO_NEURON_SPINE	CNIH2	0.037357	Y	N
GO_NEURON_SPINE	PPP1CA	0.2107	N	N
GO_NEURON_SPINE	CTTN	0.65506	N	N
GO_NEURON_SPINE	SHANK2	0.074771	N	N
GO_NEURON_SPINE	ARRB1	0.33272	N	N
GO_NEURON_SPINE	MTMR2	0.70415	N	N
GO_NEURON_SPINE	DRD2	6.8072e-09	Y	Y
GO_NEURON_SPINE	NRGN	0.1671	N	N
GO_NEURON_SPINE	ARHGAP32	0.72833	N	N
GO_NEURON_SPINE	PTPRO	0.87007	N	N
GO_NEURON_SPINE	EEA1	0.61976	N	N
GO_NEURON_SPINE	ANKS1B	1.7488e-06	Y	Y
GO_NEURON_SPINE	PPP1CC	0.16457	N	N
GO_NEURON_SPINE	NOS1	0.0034641	Y	N
GO_NEURON_SPINE	P2RX4	0.0014708	Y	N
GO_NEURON_SPINE	FARP1	0.17272	N	N
GO_NEURON_SPINE	AKAP5	0.012367	Y	N
GO_NEURON_SPINE	SLC8A3	0.81569	N	N
GO_NEURON_SPINE	SIPA1L1	0.19408	N	N
GO_NEURON_SPINE	ITPKA	0.31901	N	N
GO_NEURON_SPINE	STX4	0.38693	N	N
GO_NEURON_SPINE	FUS	0.22524	N	N
GO_NEURON_SPINE	MT3	0.68886	N	N
GO_NEURON_SPINE	ARRB2	0.25382	N	N
GO_NEURON_SPINE	DLG4	0.84499	N	N
GO_NEURON_SPINE	MYH10	0.13578	N	N
GO_NEURON_SPINE	ARHGAP44	0.84059	N	N
GO_NEURON_SPINE	SEZ6	0.30937	N	N
GO_NEURON_SPINE	CDK5R1	0.0054882	Y	N
GO_NEURON_SPINE	ASIC2	0.0019254	Y	N
GO_NEURON_SPINE	NR1D1	9.2102e-05	Y	N
GO_NEURON_SPINE	IGF2BP1	0.23686	N	N
GO_NEURON_SPINE	PPP1R9B	0.087589	N	N
GO_NEURON_SPINE	KCNJ2	0.0024708	Y	N
GO_NEURON_SPINE	BAIAP2	0.13151	N	N
GO_NEURON_SPINE	PALM	0.17405	N	N
GO_NEURON_SPINE	GIPC1	0.4222	N	N
GO_NEURON_SPINE	ATP1A3	0.00064794	Y	N
GO_NEURON_SPINE	STRN4	0.49362	N	N
GO_NEURON_SPINE	SLC8A2	0.68884	N	N
GO_NEURON_SPINE	SHANK1	0.29581	N	N
GO_NEURON_SPINE	SYNDIG1	0.00016079	Y	N
GO_NEURON_SPINE	ZMYND8	0.019262	Y	N
GO_NEURON_SPINE	ARFGEF2	0.073705	N	N
GO_NEURON_SPINE	NTSR1	0.83595	N	N
GO_NEURON_SPINE	APP	0.033814	Y	N
GO_NEURON_SPINE	TIAM1	0.76007	N	N
GO_NEURON_SPINE	COMT	0.14513	N	N
GO_NEURON_SPINE	P2RX6	0.89039	N	N
GO_DENDRITE	KLHL17	0.63265	N	N
GO_DENDRITE	DVL1	0.34973	N	N
GO_DENDRITE	GNB1	0.86295	N	N
GO_DENDRITE	MTOR	0.44346	N	N
GO_DENDRITE	FBXO2	0.16142	N	N
GO_DENDRITE	CAMK2N1	0.048255	Y	N
GO_DENDRITE	RAP1GAP	0.0080472	Y	N
GO_DENDRITE	EPHB2	1.5873e-06	Y	Y
GO_DENDRITE	HNRNPR	0.71798	N	N
GO_DENDRITE	CNR2	0.02093	Y	N
GO_DENDRITE	HPCA	0.26547	N	N
GO_DENDRITE	AZIN2	0.17166	N	N
GO_DENDRITE	DLGAP3	0.63994	N	N
GO_DENDRITE	NCDN	0.67738	N	N
GO_DENDRITE	GRIK3	0.043156	Y	N
GO_DENDRITE	PPT1	0.20078	N	N
GO_DENDRITE	PLK3	0.52777	N	N
GO_DENDRITE	LRP8	0.0010865	Y	N
GO_DENDRITE	PDE4B	0.010038	Y	N
GO_DENDRITE	WLS	0.42411	N	N
GO_DENDRITE	LRRC7	0.17249	N	N
GO_DENDRITE	TTLL7	0.27259	N	N
GO_DENDRITE	CNN3	0.05595	N	N
GO_DENDRITE	PALMD	0.21263	N	N
GO_DENDRITE	SORT1	0.43273	N	N
GO_DENDRITE	AMIGO1	0.96094	N	N
GO_DENDRITE	KCNA2	0.52354	N	N
GO_DENDRITE	KCND3	0.25547	N	N
GO_DENDRITE	RBM8A	0.38726	N	N
GO_DENDRITE	PIAS3	0.58209	N	N
GO_DENDRITE	HCN3	0.45501	N	N
GO_DENDRITE	ARHGEF2	0.35009	N	N
GO_DENDRITE	BCAN	0.67727	N	N
GO_DENDRITE	NTRK1	0.4249	N	N
GO_DENDRITE	KIRREL	0.88642	N	N
GO_DENDRITE	IGSF9	0.89801	N	N
GO_DENDRITE	ATP1A2	0.29977	N	N
GO_DENDRITE	UHMK1	0.64316	N	N
GO_DENDRITE	ADCY10	0.63134	N	N
GO_DENDRITE	DNM3	0.27233	N	N
GO_DENDRITE	KLHL20	0.068021	N	N
GO_DENDRITE	RGS8	0.48383	N	N
GO_DENDRITE	BRINP3	0.13985	N	N
GO_DENDRITE	GLRX2	0.23704	N	N
GO_DENDRITE	ADORA1	0.18157	N	N
GO_DENDRITE	KCNH1	0.56373	N	N
GO_DENDRITE	CAPN2	0.49038	N	N
GO_DENDRITE	CNIH3	0.86651	N	N
GO_DENDRITE	SNAP47	0.23125	N	N
GO_DENDRITE	KCNK1	0.55662	N	N
GO_DENDRITE	ACTN2	0.59005	N	N
GO_DENDRITE	CHRM3	0.18167	N	N
GO_DENDRITE	DPYSL5	0.52875	N	N
GO_DENDRITE	STRN	0.062128	N	N
GO_DENDRITE	SLC8A1	0.024458	Y	N
GO_DENDRITE	CRIPT	0.53846	N	N
GO_DENDRITE	SLC1A4	0.42117	N	N
GO_DENDRITE	TACR1	0.3134	N	N
GO_DENDRITE	KCNIP3	0.49956	N	N
GO_DENDRITE	CNGA3	0.28925	N	N
GO_DENDRITE	SLC5A7	0.61178	N	N
GO_DENDRITE	TANC1	0.17917	N	N
GO_DENDRITE	SLC4A10	0.5808	N	N
GO_DENDRITE	STAT1	0.032951	Y	N
GO_DENDRITE	MOB4	0.02924	Y	N
GO_DENDRITE	ALS2	0.43504	N	N
GO_DENDRITE	SUMO1	0.21623	N	N
GO_DENDRITE	BMPR2	0.13364	N	N
GO_DENDRITE	EPHA4	0.26445	N	N
GO_DENDRITE	DNER	0.14762	N	N
GO_DENDRITE	HTR2B	0.36637	N	N
GO_DENDRITE	MLPH	0.24744	N	N
GO_DENDRITE	RAB17	0.78028	N	N
GO_DENDRITE	CHL1	0.26681	N	N
GO_DENDRITE	GRM7	0.0052384	Y	N
GO_DENDRITE	RAB5A	0.97743	N	N
GO_DENDRITE	CTNNB1	0.037667	Y	N
GO_DENDRITE	CCK	0.0060562	Y	N
GO_DENDRITE	CCR2	0.94481	N	N
GO_DENDRITE	BSN	0.00016785	Y	N
GO_DENDRITE	GNAI2	0.20484	N	N
GO_DENDRITE	GRM2	0.42096	N	N
GO_DENDRITE	ARF4	0.83516	N	N
GO_DENDRITE	ALCAM	0.10333	N	N
GO_DENDRITE	IFT57	0.69274	N	N
GO_DENDRITE	GSK3B	0.039951	Y	N
GO_DENDRITE	KPNA1	0.051838	N	N
GO_DENDRITE	ACAD9	0.29306	N	N
GO_DENDRITE	EPHB1	0.13726	N	N
GO_DENDRITE	P2RY1	0.45164	N	N
GO_DENDRITE	MME	0.035854	Y	N
GO_DENDRITE	KCNAB1	0.29242	N	N
GO_DENDRITE	NLGN1	0.047914	Y	N
GO_DENDRITE	FXR1	0.0060263	Y	N
GO_DENDRITE	EPHB3	0.7612	N	N
GO_DENDRITE	TP63	0.71811	N	N
GO_DENDRITE	OPA1	0.012318	Y	N
GO_DENDRITE	APOD	0.6968	N	N
GO_DENDRITE	CPLX1	0.22935	N	N
GO_DENDRITE	GRK4	0.51398	N	N
GO_DENDRITE	HTT	3.266e-05	Y	N
GO_DENDRITE	RGS12	0.26653	N	N
GO_DENDRITE	WFS1	0.68993	N	N
GO_DENDRITE	PPARGC1A	0.063505	N	N
GO_DENDRITE	GABRB1	0.066651	N	N
GO_DENDRITE	EPHA5	0.49169	N	N
GO_DENDRITE	RUFY3	0.84452	N	N
GO_DENDRITE	SEPT11	0.83348	N	N
GO_DENDRITE	ANXA3	0.58421	N	N
GO_DENDRITE	GRID2	0.57456	N	N
GO_DENDRITE	BMPR1B	0.35925	N	N
GO_DENDRITE	PRSS12	0.12089	N	N
GO_DENDRITE	ANXA5	0.60965	N	N
GO_DENDRITE	GLRB	0.69729	N	N
GO_DENDRITE	GLRA3	0.38914	N	N
GO_DENDRITE	GPM6A	0.00032503	Y	N
GO_DENDRITE	ADCY2	0.49796	N	N
GO_DENDRITE	CTNND2	0.30859	N	N
GO_DENDRITE	SLC1A3	0.041442	Y	N
GO_DENDRITE	HCN1	0.22463	N	N
GO_DENDRITE	IL6ST	0.27405	N	N
GO_DENDRITE	PLK2	0.38809	N	N
GO_DENDRITE	MAP1B	0.66175	N	N
GO_DENDRITE	CRHBP	0.63476	N	N
GO_DENDRITE	APC	0.31448	N	N
GO_DENDRITE	KCNN2	0.91263	N	N
GO_DENDRITE	PSD2	0.70072	N	N
GO_DENDRITE	PURA	0.078258	N	N
GO_DENDRITE	ADRB2	0.446	N	N
GO_DENDRITE	SYNPO	0.53342	N	N
GO_DENDRITE	GLRA1	0.76841	N	N
GO_DENDRITE	GRIA1	0.027406	Y	N
GO_DENDRITE	TENM2	8.3553e-08	Y	Y
GO_DENDRITE	KCNIP1	0.77528	N	N
GO_DENDRITE	CPEB4	0.029318	Y	N
GO_DENDRITE	DRD1	0.68999	N	N
GO_DENDRITE	CPLX2	0.50829	N	N
GO_DENDRITE	RGS14	0.53639	N	N
GO_DENDRITE	DBN1	0.87626	N	N
GO_DENDRITE	GRM6	0.80626	N	N
GO_DENDRITE	CANX	0.044487	Y	N
GO_DENDRITE	GNB2L1	0.18093	N	N
GO_DENDRITE	DTNBP1	0.16087	N	N
GO_DENDRITE	GABBR1	0.0048701	Y	N
GO_DENDRITE	SYNGAP1	0.14548	N	N
GO_DENDRITE	ITPR3	0.0080063	Y	N
GO_DENDRITE	ELOVL5	0.57209	N	N
GO_DENDRITE	SNX14	0.84367	N	N
GO_DENDRITE	SYNCRIP	0.74372	N	N
GO_DENDRITE	EPHA7	0.0080028	Y	N
GO_DENDRITE	GRIK2	0.86662	N	N
GO_DENDRITE	MARCKS	0.090533	N	N
GO_DENDRITE	GOPC	0.069157	N	N
GO_DENDRITE	PTPRK	0.47476	N	N
GO_DENDRITE	LAMA2	0.021612	Y	N
GO_DENDRITE	GRM1	0.15207	N	N
GO_DENDRITE	OPRM1	0.86735	N	N
GO_DENDRITE	GPER1	0.28028	N	N
GO_DENDRITE	ELFN1	0.32812	N	N
GO_DENDRITE	GRID2IP	0.30041	N	N
GO_DENDRITE	ICA1	0.56261	N	N
GO_DENDRITE	CRHR2	0.40339	N	N
GO_DENDRITE	DBNL	0.024609	Y	N
GO_DENDRITE	MYL7	0.59123	N	N
GO_DENDRITE	YKT6	0.38517	N	N
GO_DENDRITE	CAMK2B	0.15303	N	N
GO_DENDRITE	COBL	0.24824	N	N
GO_DENDRITE	CLIP2	0.15129	N	N
GO_DENDRITE	MAGI2	0.00042588	Y	N
GO_DENDRITE	SEMA3A	0.79989	N	N
GO_DENDRITE	GRM3	0.0020249	Y	N
GO_DENDRITE	SRI	0.4965	N	N
GO_DENDRITE	SGCE	0.69917	N	N
GO_DENDRITE	PPP1R9A	0.19556	N	N
GO_DENDRITE	RELN	0.50285	N	N
GO_DENDRITE	PRKAR2B	0.00072592	Y	N
GO_DENDRITE	CTTNBP2	1.8477e-05	Y	N
GO_DENDRITE	KCND2	0.69533	N	N
GO_DENDRITE	PTPRZ1	0.13872	N	N
GO_DENDRITE	LRRC4	0.076652	N	N
GO_DENDRITE	CHRM2	0.29603	N	N
GO_DENDRITE	DGKI	0.019791	Y	N
GO_DENDRITE	CNTNAP2	0.1067	N	N
GO_DENDRITE	CDK5	0.2063	N	N
GO_DENDRITE	HTR5A	0.015378	Y	N
GO_DENDRITE	LZTS1	0.058801	N	N
GO_DENDRITE	GNRH1	0.49404	N	N
GO_DENDRITE	DPYSL2	0.22828	N	N
GO_DENDRITE	PTK2B	0.23691	N	N
GO_DENDRITE	CLU	0.15462	N	N
GO_DENDRITE	PNOC	0.33717	N	N
GO_DENDRITE	FZD3	0.67795	N	N
GO_DENDRITE	NRG1	4.0736e-05	Y	N
GO_DENDRITE	LSM1	0.4541	N	N
GO_DENDRITE	OPRK1	0.0314	Y	N
GO_DENDRITE	PENK	0.8655	N	N
GO_DENDRITE	NCOA2	0.091504	N	N
GO_DENDRITE	KCNB2	0.25461	N	N
GO_DENDRITE	CALB1	0.11295	N	N
GO_DENDRITE	NOV	0.51731	N	N
GO_DENDRITE	ASAP1	0.00047198	Y	N
GO_DENDRITE	AGO2	0.72772	N	N
GO_DENDRITE	ARC	0.3452	N	N
GO_DENDRITE	LYNX1	0.46877	N	N
GO_DENDRITE	SHARPIN	0.026198	Y	N
GO_DENDRITE	MAF1	0.041141	Y	N
GO_DENDRITE	MPDZ	0.49518	N	N
GO_DENDRITE	RPS6	0.44037	N	N
GO_DENDRITE	GNAQ	0.08024	N	N
GO_DENDRITE	HNRNPK	0.23733	N	N
GO_DENDRITE	NTRK2	0.046459	Y	N
GO_DENDRITE	PTCH1	0.00011222	Y	N
GO_DENDRITE	FAM206A	0.42008	N	N
GO_DENDRITE	LPAR1	0.79701	N	N
GO_DENDRITE	DAB2IP	0.73384	N	N
GO_DENDRITE	DENND1A	1.3254e-05	Y	N
GO_DENDRITE	NCS1	0.0087916	Y	N
GO_DENDRITE	GRIN1	0.18119	N	N
GO_DENDRITE	NSMF	0.059865	N	N
GO_DENDRITE	CACNA1B	0.36442	N	N
GO_DENDRITE	ITGB1	0.64541	N	N
GO_DENDRITE	RET	0.071232	N	N
GO_DENDRITE	ALOX5	0.032662	Y	N
GO_DENDRITE	ZWINT	0.017049	Y	N
GO_DENDRITE	ANK3	0.17287	N	N
GO_DENDRITE	BMPR1A	0.75618	N	N
GO_DENDRITE	PTEN	0.38471	N	N
GO_DENDRITE	FAS	0.96062	N	N
GO_DENDRITE	CPEB3	0.16232	N	N
GO_DENDRITE	PI4K2A	0.88233	N	N
GO_DENDRITE	ZFYVE27	0.62411	N	N
GO_DENDRITE	NEURL1	0.3959	N	N
GO_DENDRITE	GLRX3	0.81964	N	N
GO_DENDRITE	BNIP3	0.15623	N	N
GO_DENDRITE	KNDC1	0.025053	Y	N
GO_DENDRITE	DRD4	0.86778	N	N
GO_DENDRITE	TH	0.48572	N	N
GO_DENDRITE	TRPM5	0.57555	N	N
GO_DENDRITE	APBB1	0.017698	Y	N
GO_DENDRITE	ILK	0.49797	N	N
GO_DENDRITE	KCNC1	0.2917	N	N
GO_DENDRITE	PTPN5	0.33169	N	N
GO_DENDRITE	CAPRIN1	0.018236	Y	N
GO_DENDRITE	MAPK8IP1	0.203	N	N
GO_DENDRITE	LRP4	0.00087636	Y	N
GO_DENDRITE	P2RX3	0.0043387	Y	N
GO_DENDRITE	ZDHHC5	0.0016452	Y	N
GO_DENDRITE	CTNND1	0.0018162	Y	N
GO_DENDRITE	STX3	0.27997	N	N
GO_DENDRITE	UBXN1	0.00097567	Y	N
GO_DENDRITE	GNG3	0.16245	N	N
GO_DENDRITE	CHRM1	0.065196	N	N
GO_DENDRITE	CNIH2	0.037357	Y	N
GO_DENDRITE	RIN1	0.026021	Y	N
GO_DENDRITE	PPP1CA	0.2107	N	N
GO_DENDRITE	CTTN	0.65506	N	N
GO_DENDRITE	SHANK2	0.074771	N	N
GO_DENDRITE	NUMA1	0.40864	N	N
GO_DENDRITE	KCNE3	0.93064	N	N
GO_DENDRITE	ARRB1	0.33272	N	N
GO_DENDRITE	PAK1	0.70694	N	N
GO_DENDRITE	AQP11	0.24372	N	N
GO_DENDRITE	MTMR2	0.70415	N	N
GO_DENDRITE	GRIA4	0.25237	N	N
GO_DENDRITE	DRD2	6.8072e-09	Y	Y
GO_DENDRITE	TRAPPC4	0.50013	N	N
GO_DENDRITE	THY1	0.0022812	Y	N
GO_DENDRITE	NRGN	0.1671	N	N
GO_DENDRITE	FEZ1	0.018101	Y	N
GO_DENDRITE	KIRREL3	0.044221	Y	N
GO_DENDRITE	ARHGAP32	0.72833	N	N
GO_DENDRITE	IGSF9B	2.7575e-05	Y	N
GO_DENDRITE	KCNA1	0.51448	N	N
GO_DENDRITE	GNB3	0.37506	N	N
GO_DENDRITE	GABARAPL1	0.092015	N	N
GO_DENDRITE	PTPRO	0.87007	N	N
GO_DENDRITE	LRRK2	0.24739	N	N
GO_DENDRITE	NELL2	0.86423	N	N
GO_DENDRITE	SLC38A2	0.40405	N	N
GO_DENDRITE	MCRS1	0.019803	Y	N
GO_DENDRITE	ACVRL1	0.39093	N	N
GO_DENDRITE	NPFF	0.6878	N	N
GO_DENDRITE	ZNF385A	0.25503	N	N
GO_DENDRITE	LRP1	0.56462	N	N
GO_DENDRITE	GRIP1	0.66005	N	N
GO_DENDRITE	KCNC2	0.42119	N	N
GO_DENDRITE	ANKS1B	1.7488e-06	Y	Y
GO_DENDRITE	SLC17A8	0.024735	Y	N
GO_DENDRITE	PPP1CC	0.16457	N	N
GO_DENDRITE	NOS1	0.0034641	Y	N
GO_DENDRITE	P2RX4	0.0014708	Y	N
GO_DENDRITE	SACS	0.40995	N	N
GO_DENDRITE	HTR2A	0.33725	N	N
GO_DENDRITE	PCDH8	0.6426	N	N
GO_DENDRITE	KLHL1	0.94886	N	N
GO_DENDRITE	FARP1	0.17272	N	N
GO_DENDRITE	LAMP1	0.38465	N	N
GO_DENDRITE	NGDN	0.076554	N	N
GO_DENDRITE	JPH4	0.1674	N	N
GO_DENDRITE	CPNE6	0.79438	N	N
GO_DENDRITE	ADCY4	0.44151	N	N
GO_DENDRITE	STRN3	0.46046	N	N
GO_DENDRITE	TRIM9	0.1833	N	N
GO_DENDRITE	ERO1L	0.090097	N	N
GO_DENDRITE	SAMD4A	0.14851	N	N
GO_DENDRITE	AKAP5	0.012367	Y	N
GO_DENDRITE	MAX	0.73538	N	N
GO_DENDRITE	GPHN	0.089161	N	N
GO_DENDRITE	SLC8A3	0.81569	N	N
GO_DENDRITE	SIPA1L1	0.19408	N	N
GO_DENDRITE	PSEN1	0.25823	N	N
GO_DENDRITE	DICER1	0.29357	N	N
GO_DENDRITE	GLRX5	0.7545	N	N
GO_DENDRITE	GABRA5	0.48113	N	N
GO_DENDRITE	GCHFR	0.13289	N	N
GO_DENDRITE	ITPKA	0.31901	N	N
GO_DENDRITE	SPG11	0.41377	N	N
GO_DENDRITE	RAB27A	0.46976	N	N
GO_DENDRITE	SKOR1	0.0010703	Y	N
GO_DENDRITE	NPTN	0.33131	N	N
GO_DENDRITE	CHRNA5	0.19075	N	N
GO_DENDRITE	CHRNA3	0.079635	N	N
GO_DENDRITE	CPEB1	0.32347	N	N
GO_DENDRITE	HOMER2	0.10431	N	N
GO_DENDRITE	CIB1	0.20856	N	N
GO_DENDRITE	GNG13	0.71312	N	N
GO_DENDRITE	MAPK8IP3	0.39984	N	N
GO_DENDRITE	ADCY9	0.024929	Y	N
GO_DENDRITE	TAOK2	0.0073104	Y	N
GO_DENDRITE	STX4	0.38693	N	N
GO_DENDRITE	FUS	0.22524	N	N
GO_DENDRITE	GNAO1	4.9703e-07	Y	Y
GO_DENDRITE	AMFR	0.018481	Y	N
GO_DENDRITE	MT3	0.68886	N	N
GO_DENDRITE	ATXN1L	0.33611	N	N
GO_DENDRITE	CNTNAP4	0.38209	N	N
GO_DENDRITE	CYBA	0.95893	N	N
GO_DENDRITE	TUBB3	0.0016576	Y	N
GO_DENDRITE	ARRB2	0.25382	N	N
GO_DENDRITE	MINK1	0.89981	N	N
GO_DENDRITE	DLG4	0.84499	N	N
GO_DENDRITE	ARHGEF15	0.0094001	Y	N
GO_DENDRITE	MYH10	0.13578	N	N
GO_DENDRITE	ARHGAP44	0.84059	N	N
GO_DENDRITE	KCNJ12	0.33226	N	N
GO_DENDRITE	IFT20	0.8014	N	N
GO_DENDRITE	SARM1	0.52275	N	N
GO_DENDRITE	SEZ6	0.30937	N	N
GO_DENDRITE	NF1	0.27567	N	N
GO_DENDRITE	CDK5R1	0.0054882	Y	N
GO_DENDRITE	MYO1D	0.69125	N	N
GO_DENDRITE	ASIC2	0.0019254	Y	N
GO_DENDRITE	CCL2	0.30662	N	N
GO_DENDRITE	SRCIN1	0.022052	Y	N
GO_DENDRITE	PLXDC1	0.38724	N	N
GO_DENDRITE	NR1D1	9.2102e-05	Y	N
GO_DENDRITE	RARA	0.34357	N	N
GO_DENDRITE	BECN1	0.84415	N	N
GO_DENDRITE	MAPT	0.12845	N	N
GO_DENDRITE	NSF	0.13841	N	N
GO_DENDRITE	IGF2BP1	0.23686	N	N
GO_DENDRITE	PPP1R9B	0.087589	N	N
GO_DENDRITE	BPTF	0.27088	N	N
GO_DENDRITE	KCNJ2	0.0024708	Y	N
GO_DENDRITE	EIF4A3	0.11448	N	N
GO_DENDRITE	RPTOR	0.15013	N	N
GO_DENDRITE	BAIAP2	0.13151	N	N
GO_DENDRITE	TPGS1	0.13737	N	N
GO_DENDRITE	PALM	0.17405	N	N
GO_DENDRITE	ATCAY	0.45942	N	N
GO_DENDRITE	KHSRP	0.49157	N	N
GO_DENDRITE	CACNA1A	0.026617	Y	N
GO_DENDRITE	GIPC1	0.4222	N	N
GO_DENDRITE	RAB8A	0.086108	N	N
GO_DENDRITE	MAP1S	0.0067528	Y	N
GO_DENDRITE	CRTC1	0.24321	N	N
GO_DENDRITE	URI1	0.00023699	Y	N
GO_DENDRITE	SLC7A10	0.45925	N	N
GO_DENDRITE	LRFN3	0.11967	N	N
GO_DENDRITE	ATP1A3	0.00064794	Y	N
GO_DENDRITE	GRIK5	0.0093698	Y	N
GO_DENDRITE	APOE	0.16545	N	N
GO_DENDRITE	PPP5C	0.67608	N	N
GO_DENDRITE	STRN4	0.49362	N	N
GO_DENDRITE	SLC8A2	0.68884	N	N
GO_DENDRITE	KCNJ14	0.40023	N	N
GO_DENDRITE	LMTK3	0.92978	N	N
GO_DENDRITE	CPT1C	0.16119	N	N
GO_DENDRITE	SHANK1	0.29581	N	N
GO_DENDRITE	PRKCG	0.14384	N	N
GO_DENDRITE	RPL28	0.52012	N	N
GO_DENDRITE	PDYN	0.56636	N	N
GO_DENDRITE	AVP	0.65993	N	N
GO_DENDRITE	PLCB4	0.35035	N	N
GO_DENDRITE	LAMP5	0.015502	Y	N
GO_DENDRITE	PCSK2	0.16579	N	N
GO_DENDRITE	SYNDIG1	0.00016079	Y	N
GO_DENDRITE	SLC32A1	0.41839	N	N
GO_DENDRITE	IFT52	0.81779	N	N
GO_DENDRITE	ADA	0.51229	N	N
GO_DENDRITE	SLC12A5	0.039424	Y	N
GO_DENDRITE	ZMYND8	0.019262	Y	N
GO_DENDRITE	PREX1	0.16376	N	N
GO_DENDRITE	ARFGEF2	0.073705	N	N
GO_DENDRITE	STAU1	0.012903	Y	N
GO_DENDRITE	KCNB1	0.12259	N	N
GO_DENDRITE	ADNP	0.52792	N	N
GO_DENDRITE	GNAS	0.8876	N	N
GO_DENDRITE	NTSR1	0.83595	N	N
GO_DENDRITE	CHRNA4	0.075949	N	N
GO_DENDRITE	APP	0.033814	Y	N
GO_DENDRITE	TIAM1	0.76007	N	N
GO_DENDRITE	SOD1	0.81035	N	N
GO_DENDRITE	COMT	0.14513	N	N
GO_DENDRITE	P2RX6	0.89039	N	N
GO_DENDRITE	MAPK1	0.16162	N	N
GO_DENDRITE	GNAZ	0.773	N	N
GO_DENDRITE	OSBP2	0.14691	N	N
GO_DENDRITE	INPP5J	0.97067	N	N
GO_DENDRITE	TXN2	0.94615	N	N
GO_DENDRITE	KCNJ4	0.65995	N	N
GO_DENDRITE	RANGAP1	0.038711	Y	N
GO_DENDRITE	ATXN10	0.43792	N	N
