# Supplementary material for: Genome-wide association study of depression phenotypes in UK Biobank identifies variants in excitatory synaptic pathways
Source: Nat Commun. 2018 Apr 16;9:1470. doi: 10.1038/s41467-018-03819-3 (PMC5902628; doi:10.1038/s41467-018-03819-3)
Supplement: Supplementary file 16 — Supplementary Data 13 [file 41467_2018_3819_MOESM16_ESM.xlsx]

## Sheet: Sheet1
Supplementary Data 13. Enrichment across 209 tissues for each phenotype using DEPICT
Phenotype	MeSH term	MeSH first level term	MeSH second level term	Nominal P-value	False discovery rate < 5%
Broad depression	A09.371.729	Retina	Sense Organs	0.00288618	No
Broad depression	A08.186.211.730.885.287.500.571.735	Visual Cortex	Nervous System	0.00352036	No
Broad depression	A08.186.211.730.885.287.500.571	Occipital Lobe	Nervous System	0.00396453	No
Broad depression	A08.186.211.464.405	Hippocampus	Nervous System	0.0066872	No
Broad depression	A08.186.211.730.885.287	Cerebrum	Nervous System	0.00877538	No
Broad depression	A08.186.211.464	Limbic System	Nervous System	0.00892677	No
Broad depression	A08.186.211.730.885.287.500	Cerebral Cortex	Nervous System	0.00899452	No
Broad depression	A08.186.211.464.710	Parahippocampal Gyrus	Nervous System	0.00904496	No
Broad depression	A08.186.211.464.710.225	Entorhinal Cortex	Nervous System	0.00904496	No
Broad depression	A08.186.211.730.885	Telencephalon	Nervous System	0.0098769	No
Broad depression	A08.186.211.730.885.287.500.863	Temporal Lobe	Nervous System	0.0123807	No
Broad depression	A08.186.211.730	Prosencephalon	Nervous System	0.013686	No
Broad depression	A08.186.211.730.885.287.249.487	Corpus Striatum	Nervous System	0.015194	No
Broad depression	A08.186.211.730.885.287.500.670	Parietal Lobe	Nervous System	0.0186969	No
Broad depression	A08.186	Central Nervous System	Nervous System	0.0189123	No
Broad depression	A08.186.211	Brain	Nervous System	0.0190482	No
Broad depression	A08.186.211.730.885.287.249	Basal Ganglia	Nervous System	0.0201833	No
Broad depression	A15.382.490.555.567.622	Lymphocytes Null	Hemic and Immune Systems	0.0208653	No
Broad depression	A11.063	Antibody Producing Cells	Cells	0.0425555	No
Broad depression	A11.118.637.555.567.562	B Lymphocytes	Cells	0.0425555	No
Broad depression	A11.329.228	Fibroblasts	Cells	0.0530141	No
Broad depression	A11.627.340.360	Granulocyte Precursor Cells	Cells	0.0632902	No
Broad depression	A15.145.229.637.555.567.562.725	Plasma Cells	Hemic and Immune Systems	0.0876025	No
Broad depression	A15.145.693	Plasma	Hemic and Immune Systems	0.0895638	No
Broad depression	A08.186.211.865	Rhombencephalon	Nervous System	0.0932455	No
Broad depression	A08.186.211.865.428	Metencephalon	Nervous System	0.0932455	No
Broad depression	A08.186.211.132.810.428.200	Cerebellum	Nervous System	0.101253	No
Broad depression	A11.329.830	Stromal Cells	Cells	0.109994	No
Broad depression	A08.186.211.132	Brain Stem	Nervous System	0.119669	No
Broad depression	A06.407.312.782	Testis	Endocrine System	0.142874	No
Broad depression	A09.371	Eye	Sense Organs	0.160135	No
Broad depression	A10.615.550.599	Mouth Mucosa	Tissues	0.161656	No
Broad depression	A07.541.358.100	Atrial Appendage	Cardiovascular System	0.164092	No
Broad depression	A11.872.653	Neural Stem Cells	Cells	0.17108	No
Broad depression	A07.231.908.670.874	Umbilical Veins	Cardiovascular System	0.172094	No
Broad depression	A07.231.908.670	Portal System	Cardiovascular System	0.172094	No
Broad depression	A10.615.284	Extraembryonic Membranes	Tissues	0.174685	No
Broad depression	A10.615.284.473	Chorion	Tissues	0.174685	No
Broad depression	A07.541.358	Heart Atria	Cardiovascular System	0.179302	No
Broad depression	A15.382.490.555.567	Lymphocytes	Hemic and Immune Systems	0.185522	No
Broad depression	A11.329	Connective Tissue Cells	Cells	0.190211	No
Broad depression	A11.872	Stem Cells	Cells	0.198588	No
Broad depression	A02.835.583.443	Joint Capsule	Musculoskeletal System	0.210861	No
Broad depression	A02.835.583.443.800	Synovial Membrane	Musculoskeletal System	0.210861	No
Broad depression	A02.835.583	Joints	Musculoskeletal System	0.210861	No
Broad depression	A04.623.603	Oropharynx	Respiratory System	0.24069	No
Broad depression	A15.382.520.604.800	Palatine Tonsil	Hemic and Immune Systems	0.24069	No
Broad depression	A07.231.908	Veins	Cardiovascular System	0.246633	No
Broad depression	A11.872.378.294	Lymphoid Progenitor Cells	Cells	0.247897	No
Broad depression	A11.118.637.555.567.562.440	Precursor Cells B Lymphoid	Cells	0.247897	No
Broad depression	A11.066	Antigen Presenting Cells	Cells	0.251901	No
Broad depression	A15.382.812.260	Dendritic Cells	Hemic and Immune Systems	0.251901	No
Broad depression	A02.835.232.834	Spine	Musculoskeletal System	0.257341	No
Broad depression	A02.835.232.834.151	Cervical Vertebrae	Musculoskeletal System	0.257415	No
Broad depression	A08.186.211.730.885.287.500.270	Frontal Lobe	Nervous System	0.263123	No
Broad depression	A11.436.275	Endothelial Cells	Cells	0.266141	No
Broad depression	A11.872.580	Mesenchymal Stem Cells	Cells	0.270466	No
Broad depression	A11.872.378.590.635	Granulocyte Macrophage Progenitor Cells	Cells	0.275412	No
Broad depression	A15.145.229.637.555	Leukocytes Mononuclear	Hemic and Immune Systems	0.279094	No
Broad depression	A15.145.846	Serum	Hemic and Immune Systems	0.289907	No
Broad depression	A11.872.378	Hematopoietic Stem Cells	Cells	0.294736	No
Broad depression	A02.835.583.443.800.800	Synovial Fluid	Musculoskeletal System	0.2956	No
Broad depression	A08.186.211.730.317.357.352	Hypothalamus Middle	Nervous System	0.299457	No
Broad depression	A08.713	Neurosecretory Systems	Nervous System	0.299457	No
Broad depression	A08.186.211.730.317.357.352.435	Hypothalamo Hypophyseal System	Nervous System	0.299457	No
Broad depression	A08.186.211.730.317.357	Hypothalamus	Nervous System	0.305285	No
Broad depression	A15.382.812.522	Macrophages	Hemic and Immune Systems	0.315295	No
Broad depression	A11.872.190	Embryonic Stem Cells	Cells	0.317932	No
Broad depression	A11.627.635	Myeloid Progenitor Cells	Cells	0.328049	No
Broad depression	A05.360.319.887	Vulva	Urogenital System	0.333324	No
Broad depression	A05.360.444.492.362	Foreskin	Urogenital System	0.360089	No
Broad depression	A11.872.700	Pluripotent Stem Cells	Cells	0.384997	No
Broad depression	A11.872.700.500	Induced Pluripotent Stem Cells	Cells	0.384997	No
Broad depression	A10.272.497	Epidermis	Tissues	0.386147	No
Broad depression	A08.186.211.653	Mesencephalon	Nervous System	0.394364	No
Broad depression	A08.186.211.730.317	Diencephalon	Nervous System	0.396565	No
Broad depression	A05.360.444.492	Penis	Urogenital System	0.396656	No
Broad depression	A15.382.490.555.567.537	Killer Cells Natural	Hemic and Immune Systems	0.404475	No
Broad depression	A17.815	Skin	Integumentary System	0.41233	No
Broad depression	A15.382.812	Mononuclear Phagocyte System	Hemic and Immune Systems	0.422878	No
Broad depression	A07.231	Blood Vessels	Cardiovascular System	0.431814	No
Broad depression	A11.329.372.600	Macrophages Alveolar	Cells	0.447253	No
Broad depression	A05.360.444	Genitalia Male	Urogenital System	0.463795	No
Broad depression	A14.549	Mouth	Stomatognathic System	0.495812	No
Broad depression	A11.627.624.249	Monocyte Macrophage Precursor Cells	Cells	0.499154	No
Broad depression	A15.382	Immune System	Hemic and Immune Systems	0.500821	No
Broad depression	A15.382.216	Bone Marrow	Hemic and Immune Systems	0.502108	No
Broad depression	A02.835	Skeleton	Musculoskeletal System	0.506117	No
Broad depression	A02.165	Cartilage	Musculoskeletal System	0.508114	No
Broad depression	A11.118.637	Leukocytes	Cells	0.512737	No
Broad depression	A02.835.232	Bone and Bones	Musculoskeletal System	0.517581	No
Broad depression	A10.336.707	Prostate	Tissues	0.522183	No
Broad depression	A15.145.300	Fetal Blood	Hemic and Immune Systems	0.533509	No
Broad depression	A11.436.397	Keratinocytes	Cells	0.537032	No
Broad depression	A15.378.316.378.590.837.250	Erythroid Precursor Cells	Hemic and Immune Systems	0.563987	No
Broad depression	A11.872.378.590.817	Megakaryocyte Erythroid Progenitor Cells	Cells	0.563987	No
Broad depression	A15.145	Blood	Hemic and Immune Systems	0.567782	No
Broad depression	A15.378.316.580	Monocytes	Hemic and Immune Systems	0.570521	No
Broad depression	A10.165	Connective Tissue	Tissues	0.577231	No
Broad depression	A10.336	Exocrine Glands	Tissues	0.579837	No
Broad depression	A05.360.319.114.630.535	Ovarian Follicle	Urogenital System	0.590662	No
Broad depression	A11.436.329	Granulosa Cells	Cells	0.590662	No
Broad depression	A06.407.312.497.535.300.500	Cumulus Cells	Endocrine System	0.590662	No
Broad depression	A15.145.229	Blood Cells	Hemic and Immune Systems	0.596952	No
Broad depression	A03.734.414	Islets of Langerhans	Digestive System	0.600551	No
Broad depression	A07.541	Heart	Cardiovascular System	0.611784	No
Broad depression	A03.556.249.249.209	Cecum	Digestive System	0.615298	No
Broad depression	A04.411	Lung	Respiratory System	0.619025	No
Broad depression	A11.872.040	Adult Stem Cells	Cells	0.622526	No
Broad depression	A05.810.453.324	Kidney Cortex	Urogenital System	0.635462	No
Broad depression	A07.541.560	Heart Ventricles	Cardiovascular System	0.63614	No
Broad depression	A11.627	Myeloid Cells	Cells	0.644721	No
Broad depression	A03.556.249.249.356	Colon	Digestive System	0.652201	No
Broad depression	A10.690.552	Muscle Striated	Tissues	0.665084	No
Broad depression	A10.690.552.500	Muscle Skeletal	Tissues	0.665084	No
Broad depression	A15.382.680	Phagocytes	Hemic and Immune Systems	0.666073	No
Broad depression	A03.556.249.249	Intestine Large	Digestive System	0.670265	No
Broad depression	A03.556.249	Lower Gastrointestinal Tract	Digestive System	0.676979	No
Broad depression	A11.329.629	Osteoblasts	Cells	0.687311	No
Broad depression	A02.633.567.850	Quadriceps Muscle	Musculoskeletal System	0.699374	No
Broad depression	A11.382	Endocrine Cells	Cells	0.7014	No
Broad depression	A11.329.171	Chondrocytes	Cells	0.711354	No
Broad depression	A11.382.625	Enteroendocrine Cells	Cells	0.713736	No
Broad depression	A11.436.294.064	Glucagon Secreting Cells	Cells	0.713736	No
Broad depression	A15.382.520	Lymphatic System	Hemic and Immune Systems	0.716849	No
Broad depression	A10.549	Lymphoid Tissue	Tissues	0.716849	No
Broad depression	A03.620	Liver	Digestive System	0.720209	No
Broad depression	A11.436.348	Hepatocytes	Cells	0.721189	No
Broad depression	A05.360.319.679.690	Myometrium	Urogenital System	0.726948	No
Broad depression	A03.556.124	Intestines	Digestive System	0.732783	No
Broad depression	A15.378.316	Bone Marrow Cells	Hemic and Immune Systems	0.735606	No
Broad depression	A15.378	Hematopoietic System	Hemic and Immune Systems	0.735606	No
Broad depression	A03.556	Gastrointestinal Tract	Digestive System	0.73672	No
Broad depression	A14.549.167	Dentition	Stomatognathic System	0.743902	No
Broad depression	A07.541.510	Heart Valves	Cardiovascular System	0.745209	No
Broad depression	A07.541.510.110	Aortic Valve	Cardiovascular System	0.745209	No
Broad depression	A10.690	Muscles	Tissues	0.755232	No
Broad depression	A05.360.319.114.373	Fallopian Tubes	Urogenital System	0.760998	No
Broad depression	A14.549.167.646	Periodontium	Stomatognathic System	0.766016	No
Broad depression	A03.556.249.249.356.668	Colon Sigmoid	Digestive System	0.769801	No
Broad depression	A10.165.450.300	Cicatrix	Tissues	0.770235	No
Broad depression	A10.165.450	Granulation Tissue	Tissues	0.770235	No
Broad depression	A11.436	Epithelial Cells	Cells	0.771106	No
Broad depression	A06.407.071.140	Adrenal Cortex	Endocrine System	0.778251	No
Broad depression	A11.329.114	Adipocytes	Cells	0.781354	No
Broad depression	A11.118.637.555.567.569.200.700	T Lymphocytes Regulatory	Cells	0.781355	No
Broad depression	A10.549.400	Lymph Nodes	Tissues	0.79058	No
Broad depression	A10.165.450.300.425	Keloid	Tissues	0.798345	No
Broad depression	A15.145.229.637.555.567.569.200	CD4 Positive T Lymphocytes	Hemic and Immune Systems	0.800326	No
Broad depression	A10.615	Membranes	Tissues	0.801153	No
Broad depression	A11.872.190.260	Embryoid Bodies	Cells	0.822943	No
Broad depression	A06.407.312	Gonads	Endocrine System	0.831104	No
Broad depression	A10.615.550	Mucous Membrane	Tissues	0.84251	No
Broad depression	A11.620.520	Myocytes Smooth Muscle	Cells	0.84277	No
Broad depression	A11.620	Muscle Cells	Cells	0.84277	No
Broad depression	A06.407.071	Adrenal Glands	Endocrine System	0.845758	No
Broad depression	A05.810.453	Kidney	Urogenital System	0.847391	No
Broad depression	A15.382.520.604.700	Spleen	Hemic and Immune Systems	0.849698	No
Broad depression	A11.118.637.555.567.569	T Lymphocytes	Cells	0.850007	No
Broad depression	A05.810	Urinary Tract	Urogenital System	0.857261	No
Broad depression	A03.556.249.124	Ileum	Digestive System	0.860756	No
Broad depression	A03.556.124.526.767	Rectum	Digestive System	0.860925	No
Broad depression	A11.118.637.415	Granulocytes	Cells	0.869645	No
Broad depression	A05.360.319.114.630	Ovary	Urogenital System	0.870282	No
Broad depression	A05.360.319.114	Adnexa Uteri	Urogenital System	0.870991	No
Broad depression	A03.556.124.369	Intestinal Mucosa	Digestive System	0.87548	No
Broad depression	A10.690.467	Muscle Smooth	Tissues	0.875643	No
Broad depression	A05.810.890	Urinary Bladder	Urogenital System	0.892175	No
Broad depression	A14.724	Pharynx	Stomatognathic System	0.896546	No
Broad depression	A15.382.490.315.583	Neutrophils	Hemic and Immune Systems	0.896727	No
Broad depression	A02.835.232.043	Bones of Lower Extremity	Musculoskeletal System	0.902851	No
Broad depression	A06.407	Endocrine Glands	Endocrine System	0.904388	No
Broad depression	A02.835.232.043.300	Foot Bones	Musculoskeletal System	0.910498	No
Broad depression	A02.835.232.043.300.710	Tarsal Bones	Musculoskeletal System	0.910498	No
Broad depression	A09.371.337	Eyelids	Sense Organs	0.919991	No
Broad depression	A09.371.337.168	Conjunctiva	Sense Organs	0.919991	No
Broad depression	A09.371.060	Anterior Eye Segment	Sense Organs	0.920105	No
Broad depression	A10.615.550.760	Respiratory Mucosa	Tissues	0.926393	No
Broad depression	A09.531	Nose	Sense Organs	0.926393	No
Broad depression	A04.531.520	Nasal Mucosa	Respiratory System	0.926393	No
Broad depression	A05.360.490.690	Ovum	Urogenital System	0.93106	No
Broad depression	A11.497.497.600	Oocytes	Cells	0.93106	No
Broad depression	A14.549.885	Tongue	Stomatognathic System	0.931719	No
Broad depression	A05.360.319.679.256	Cervix Uteri	Urogenital System	0.934624	No
Broad depression	A11.443	Erythroid Cells	Cells	0.935105	No
Broad depression	A15.145.229.334	Erythrocytes	Hemic and Immune Systems	0.935901	No
Broad depression	A03.556.124.684	Intestine Small	Digestive System	0.939429	No
Broad depression	A05.360	Genitalia	Urogenital System	0.942715	No
Broad depression	A10.272	Epithelium	Tissues	0.943813	No
Broad depression	A03.556.500.760.464	Parotid Gland	Digestive System	0.952512	No
Broad depression	A10.615.789	Serous Membrane	Tissues	0.954111	No
Broad depression	A03.556.875.500	Esophagus	Digestive System	0.959004	No
Broad depression	A03.734	Pancreas	Digestive System	0.962948	No
Broad depression	A14.724.557	Nasopharynx	Stomatognathic System	0.97176	No
Broad depression	A10.165.114	Adipose Tissue	Tissues	0.97315	No
Broad depression	A03.556.875	Upper Gastrointestinal Tract	Digestive System	0.975272	No
Broad depression	A03.556.875.875	Stomach	Digestive System	0.97533	No
Broad depression	A10.165.114.830	Adipose Tissue White	Tissues	0.976763	No
Broad depression	A10.165.114.830.750	Subcutaneous Fat	Tissues	0.976763	No
Broad depression	A03.556.500.760	Salivary Glands	Digestive System	0.977816	No
Broad depression	A05.360.319	Genitalia Female	Urogenital System	0.978724	No
Broad depression	A10.165.114.830.500	Abdominal Fat	Tissues	0.98467	No
Broad depression	A10.165.114.830.500.750	Subcutaneous Fat Abdominal	Tissues	0.98467	No
Broad depression	A05.360.490	Germ Cells	Urogenital System	0.987301	No
Broad depression	A07.231.114	Arteries	Cardiovascular System	0.987419	No
Broad depression	A15.145.229.188	Blood Platelets	Hemic and Immune Systems	0.992611	No
Broad depression	A05.360.319.679	Uterus	Urogenital System	0.999311	No
Broad depression	A05.360.319.679.490	Endometrium	Urogenital System	0.999558	No
Broad depression	A06.407.900	Thyroid Gland	Endocrine System	0.999983	No
Probable MDD	A10.615.284	Extraembryonic Membranes	Tissues	0.00768986	No
Probable MDD	A10.615.284.473	Chorion	Tissues	0.00768986	No
Probable MDD	A06.407.071.140	Adrenal Cortex	Endocrine System	0.014301	No
Probable MDD	A06.407.071	Adrenal Glands	Endocrine System	0.0217182	No
Probable MDD	A04.411	Lung	Respiratory System	0.0255836	No
Probable MDD	A11.872.378.590.817	Megakaryocyte Erythroid Progenitor Cells	Cells	0.0546188	No
Probable MDD	A15.378.316.378.590.837.250	Erythroid Precursor Cells	Hemic and Immune Systems	0.0546188	No
Probable MDD	A06.407	Endocrine Glands	Endocrine System	0.0734293	No
Probable MDD	A15.145.229.334	Erythrocytes	Hemic and Immune Systems	0.08138	No
Probable MDD	A11.443	Erythroid Cells	Cells	0.0857168	No
Probable MDD	A05.360.319.114.373	Fallopian Tubes	Urogenital System	0.086721	No
Probable MDD	A03.734	Pancreas	Digestive System	0.0893615	No
Probable MDD	A07.541.358.100	Atrial Appendage	Cardiovascular System	0.0933131	No
Probable MDD	A10.615.550.760	Respiratory Mucosa	Tissues	0.0985384	No
Probable MDD	A09.531	Nose	Sense Organs	0.0985384	No
Probable MDD	A04.531.520	Nasal Mucosa	Respiratory System	0.0985384	No
Probable MDD	A07.541.358	Heart Atria	Cardiovascular System	0.103977	No
Probable MDD	A03.556.875.500	Esophagus	Digestive System	0.107591	No
Probable MDD	A06.407.312	Gonads	Endocrine System	0.111282	No
Probable MDD	A05.360.319.114	Adnexa Uteri	Urogenital System	0.113526	No
Probable MDD	A05.360.319.114.630	Ovary	Urogenital System	0.114423	No
Probable MDD	A10.272	Epithelium	Tissues	0.121072	No
Probable MDD	A05.360.319	Genitalia Female	Urogenital System	0.138955	No
Probable MDD	A03.734.414	Islets of Langerhans	Digestive System	0.145518	No
Probable MDD	A03.556.875	Upper Gastrointestinal Tract	Digestive System	0.15214	No
Probable MDD	A05.360	Genitalia	Urogenital System	0.154185	No
Probable MDD	A11.118.637.555.567.569.200.700	T Lymphocytes Regulatory	Cells	0.164521	No
Probable MDD	A05.810	Urinary Tract	Urogenital System	0.170509	No
Probable MDD	A03.556.875.875	Stomach	Digestive System	0.176596	No
Probable MDD	A05.810.453	Kidney	Urogenital System	0.178338	No
Probable MDD	A15.145.229.637.555.567.569.200	CD4 Positive T Lymphocytes	Hemic and Immune Systems	0.189024	No
Probable MDD	A03.556.249.124	Ileum	Digestive System	0.200638	No
Probable MDD	A15.382.520.604.700	Spleen	Hemic and Immune Systems	0.216037	No
Probable MDD	A05.360.319.679.690	Myometrium	Urogenital System	0.218163	No
Probable MDD	A10.615	Membranes	Tissues	0.219143	No
Probable MDD	A05.810.890	Urinary Bladder	Urogenital System	0.23582	No
Probable MDD	A03.556.249.249.356.668	Colon Sigmoid	Digestive System	0.245933	No
Probable MDD	A10.615.550	Mucous Membrane	Tissues	0.254721	No
Probable MDD	A08.186.211.132.810.428.200	Cerebellum	Nervous System	0.255929	No
Probable MDD	A11.118.637.555.567.562	B Lymphocytes	Cells	0.257806	No
Probable MDD	A11.063	Antibody Producing Cells	Cells	0.257806	No
Probable MDD	A05.360.319.679	Uterus	Urogenital System	0.258101	No
Probable MDD	A15.382.490.555.567	Lymphocytes	Hemic and Immune Systems	0.258453	No
Probable MDD	A03.556.124.526.767	Rectum	Digestive System	0.259575	No
Probable MDD	A05.360.490	Germ Cells	Urogenital System	0.26474	No
Probable MDD	A07.541.510.110	Aortic Valve	Cardiovascular System	0.269745	No
Probable MDD	A07.541.510	Heart Valves	Cardiovascular System	0.269745	No
Probable MDD	A15.382.490.555.567.622	Lymphocytes Null	Hemic and Immune Systems	0.269896	No
Probable MDD	A11.329.171	Chondrocytes	Cells	0.270033	No
Probable MDD	A05.360.319.679.490	Endometrium	Urogenital System	0.270335	No
Probable MDD	A05.360.490.690	Ovum	Urogenital System	0.272028	No
Probable MDD	A11.497.497.600	Oocytes	Cells	0.272028	No
Probable MDD	A08.186.211.865.428	Metencephalon	Nervous System	0.288096	No
Probable MDD	A08.186.211.865	Rhombencephalon	Nervous System	0.288096	No
Probable MDD	A11.329.830	Stromal Cells	Cells	0.288384	No
Probable MDD	A02.835.232.043	Bones of Lower Extremity	Musculoskeletal System	0.289525	No
Probable MDD	A02.835.232.043.300.710	Tarsal Bones	Musculoskeletal System	0.291773	No
Probable MDD	A02.835.232.043.300	Foot Bones	Musculoskeletal System	0.291773	No
Probable MDD	A09.371.060	Anterior Eye Segment	Sense Organs	0.293841	No
Probable MDD	A09.371.337.168	Conjunctiva	Sense Organs	0.296456	No
Probable MDD	A09.371.337	Eyelids	Sense Organs	0.296456	No
Probable MDD	A10.336	Exocrine Glands	Tissues	0.300219	No
Probable MDD	A03.556.500.760.464	Parotid Gland	Digestive System	0.304264	No
Probable MDD	A15.145.693	Plasma	Hemic and Immune Systems	0.306027	No
Probable MDD	A11.436.294.064	Glucagon Secreting Cells	Cells	0.306226	No
Probable MDD	A11.382.625	Enteroendocrine Cells	Cells	0.306226	No
Probable MDD	A04.623.603	Oropharynx	Respiratory System	0.307161	No
Probable MDD	A15.382.520.604.800	Palatine Tonsil	Hemic and Immune Systems	0.307161	No
Probable MDD	A10.336.707	Prostate	Tissues	0.308789	No
Probable MDD	A15.145.229.637.555.567.562.725	Plasma Cells	Hemic and Immune Systems	0.311076	No
Probable MDD	A03.556.124.684	Intestine Small	Digestive System	0.311631	No
Probable MDD	A06.407.312.782	Testis	Endocrine System	0.316793	No
Probable MDD	A05.360.444	Genitalia Male	Urogenital System	0.318161	No
Probable MDD	A11.118.637.555.567.569	T Lymphocytes	Cells	0.32474	No
Probable MDD	A02.835.583.443	Joint Capsule	Musculoskeletal System	0.329441	No
Probable MDD	A02.835.583	Joints	Musculoskeletal System	0.329441	No
Probable MDD	A02.835.583.443.800	Synovial Membrane	Musculoskeletal System	0.329441	No
Probable MDD	A11.627.635	Myeloid Progenitor Cells	Cells	0.331433	No
Probable MDD	A03.556.249	Lower Gastrointestinal Tract	Digestive System	0.331437	No
Probable MDD	A03.556.249.249.356	Colon	Digestive System	0.340255	No
Probable MDD	A03.556.249.249	Intestine Large	Digestive System	0.341857	No
Probable MDD	A11.872.378	Hematopoietic Stem Cells	Cells	0.344178	No
Probable MDD	A07.541	Heart	Cardiovascular System	0.348945	No
Probable MDD	A03.556.124	Intestines	Digestive System	0.352108	No
Probable MDD	A02.165	Cartilage	Musculoskeletal System	0.354408	No
Probable MDD	A03.556.500.760	Salivary Glands	Digestive System	0.357073	No
Probable MDD	A11.436	Epithelial Cells	Cells	0.357858	No
Probable MDD	A15.145.229.188	Blood Platelets	Hemic and Immune Systems	0.361472	No
Probable MDD	A05.360.319.679.256	Cervix Uteri	Urogenital System	0.363755	No
Probable MDD	A03.620	Liver	Digestive System	0.366874	No
Probable MDD	A11.436.397	Keratinocytes	Cells	0.368834	No
Probable MDD	A02.835.583.443.800.800	Synovial Fluid	Musculoskeletal System	0.372118	No
Probable MDD	A10.165.114	Adipose Tissue	Tissues	0.381247	No
Probable MDD	A07.541.560	Heart Ventricles	Cardiovascular System	0.394386	No
Probable MDD	A03.556	Gastrointestinal Tract	Digestive System	0.39806	No
Probable MDD	A08.186.211.730.885.287.249.487	Corpus Striatum	Nervous System	0.400224	No
Probable MDD	A11.872.580	Mesenchymal Stem Cells	Cells	0.401393	No
Probable MDD	A07.231.114	Arteries	Cardiovascular System	0.401803	No
Probable MDD	A03.556.124.369	Intestinal Mucosa	Digestive System	0.411339	No
Probable MDD	A11.382	Endocrine Cells	Cells	0.411546	No
Probable MDD	A06.407.900	Thyroid Gland	Endocrine System	0.411775	No
Probable MDD	A08.186.211.132	Brain Stem	Nervous System	0.422459	No
Probable MDD	A09.371	Eye	Sense Organs	0.434107	No
Probable MDD	A10.165.114.830.750	Subcutaneous Fat	Tissues	0.437136	No
Probable MDD	A10.165.114.830	Adipose Tissue White	Tissues	0.437136	No
Probable MDD	A14.549.885	Tongue	Stomatognathic System	0.45147	No
Probable MDD	A03.556.249.249.209	Cecum	Digestive System	0.460865	No
Probable MDD	A07.231	Blood Vessels	Cardiovascular System	0.464007	No
Probable MDD	A10.690.552	Muscle Striated	Tissues	0.47136	No
Probable MDD	A10.690.552.500	Muscle Skeletal	Tissues	0.47136	No
Probable MDD	A05.360.319.114.630.535	Ovarian Follicle	Urogenital System	0.473107	No
Probable MDD	A06.407.312.497.535.300.500	Cumulus Cells	Endocrine System	0.473107	No
Probable MDD	A11.436.329	Granulosa Cells	Cells	0.473107	No
Probable MDD	A15.145.229.637.555	Leukocytes Mononuclear	Hemic and Immune Systems	0.487012	No
Probable MDD	A15.382.490.555.567.537	Killer Cells Natural	Hemic and Immune Systems	0.489643	No
Probable MDD	A11.436.275	Endothelial Cells	Cells	0.489723	No
Probable MDD	A15.145	Blood	Hemic and Immune Systems	0.496104	No
Probable MDD	A10.690	Muscles	Tissues	0.497492	No
Probable MDD	A11.627.624.249	Monocyte Macrophage Precursor Cells	Cells	0.498431	No
Probable MDD	A15.145.300	Fetal Blood	Hemic and Immune Systems	0.499847	No
Probable MDD	A05.810.453.324	Kidney Cortex	Urogenital System	0.506433	No
Probable MDD	A11.329.629	Osteoblasts	Cells	0.50829	No
Probable MDD	A10.165.114.830.500	Abdominal Fat	Tissues	0.52053	No
Probable MDD	A10.165.114.830.500.750	Subcutaneous Fat Abdominal	Tissues	0.52053	No
Probable MDD	A11.872.190.260	Embryoid Bodies	Cells	0.526432	No
Probable MDD	A02.633.567.850	Quadriceps Muscle	Musculoskeletal System	0.528875	No
Probable MDD	A11.329.114	Adipocytes	Cells	0.532355	No
Probable MDD	A10.615.789	Serous Membrane	Tissues	0.543985	No
Probable MDD	A11.329.228	Fibroblasts	Cells	0.549628	No
Probable MDD	A08.186.211.730.317.357.352	Hypothalamus Middle	Nervous System	0.564051	No
Probable MDD	A08.186.211.730.317.357.352.435	Hypothalamo Hypophyseal System	Nervous System	0.564051	No
Probable MDD	A08.713	Neurosecretory Systems	Nervous System	0.564051	No
Probable MDD	A08.186.211.730.885.287.249	Basal Ganglia	Nervous System	0.56973	No
Probable MDD	A05.360.319.887	Vulva	Urogenital System	0.570796	No
Probable MDD	A10.615.550.599	Mouth Mucosa	Tissues	0.580928	No
Probable MDD	A08.186.211.730.885.287.500.571.735	Visual Cortex	Nervous System	0.581773	No
Probable MDD	A15.382.216	Bone Marrow	Hemic and Immune Systems	0.59224	No
Probable MDD	A08.186.211.730.885.287.500.571	Occipital Lobe	Nervous System	0.605615	No
Probable MDD	A02.835	Skeleton	Musculoskeletal System	0.609596	No
Probable MDD	A10.165	Connective Tissue	Tissues	0.612367	No
Probable MDD	A02.835.232	Bone and Bones	Musculoskeletal System	0.612714	No
Probable MDD	A17.815	Skin	Integumentary System	0.613459	No
Probable MDD	A15.145.229	Blood Cells	Hemic and Immune Systems	0.615269	No
Probable MDD	A10.690.467	Muscle Smooth	Tissues	0.626202	No
Probable MDD	A11.872	Stem Cells	Cells	0.636423	No
Probable MDD	A10.549	Lymphoid Tissue	Tissues	0.645035	No
Probable MDD	A15.382.520	Lymphatic System	Hemic and Immune Systems	0.645035	No
Probable MDD	A14.549	Mouth	Stomatognathic System	0.651137	No
Probable MDD	A11.872.378.590.635	Granulocyte Macrophage Progenitor Cells	Cells	0.654707	No
Probable MDD	A15.382	Immune System	Hemic and Immune Systems	0.655446	No
Probable MDD	A08.186.211.730.317.357	Hypothalamus	Nervous System	0.658549	No
Probable MDD	A11.329.372.600	Macrophages Alveolar	Cells	0.662245	No
Probable MDD	A11.118.637.555.567.562.440	Precursor Cells B Lymphoid	Cells	0.664324	No
Probable MDD	A11.872.378.294	Lymphoid Progenitor Cells	Cells	0.664324	No
Probable MDD	A08.186.211.730.317	Diencephalon	Nervous System	0.666475	No
Probable MDD	A11.329	Connective Tissue Cells	Cells	0.680045	No
Probable MDD	A07.231.908.670.874	Umbilical Veins	Cardiovascular System	0.684466	No
Probable MDD	A07.231.908.670	Portal System	Cardiovascular System	0.684466	No
Probable MDD	A07.231.908	Veins	Cardiovascular System	0.688656	No
Probable MDD	A11.118.637	Leukocytes	Cells	0.691477	No
Probable MDD	A15.382.812.522	Macrophages	Hemic and Immune Systems	0.695637	No
Probable MDD	A08.186.211.464.405	Hippocampus	Nervous System	0.696623	No
Probable MDD	A09.371.729	Retina	Sense Organs	0.700541	No
Probable MDD	A05.360.444.492	Penis	Urogenital System	0.711111	No
Probable MDD	A10.549.400	Lymph Nodes	Tissues	0.71466	No
Probable MDD	A11.872.653	Neural Stem Cells	Cells	0.731302	No
Probable MDD	A08.186	Central Nervous System	Nervous System	0.737749	No
Probable MDD	A02.835.232.834.151	Cervical Vertebrae	Musculoskeletal System	0.741548	No
Probable MDD	A05.360.444.492.362	Foreskin	Urogenital System	0.742457	No
Probable MDD	A15.382.490.315.583	Neutrophils	Hemic and Immune Systems	0.743629	No
Probable MDD	A08.186.211	Brain	Nervous System	0.743791	No
Probable MDD	A02.835.232.834	Spine	Musculoskeletal System	0.746469	No
Probable MDD	A11.436.348	Hepatocytes	Cells	0.750844	No
Probable MDD	A11.620	Muscle Cells	Cells	0.765075	No
Probable MDD	A11.620.520	Myocytes Smooth Muscle	Cells	0.765075	No
Probable MDD	A11.118.637.415	Granulocytes	Cells	0.765588	No
Probable MDD	A08.186.211.730.885	Telencephalon	Nervous System	0.780628	No
Probable MDD	A08.186.211.730.885.287	Cerebrum	Nervous System	0.782473	No
Probable MDD	A08.186.211.730	Prosencephalon	Nervous System	0.782699	No
Probable MDD	A08.186.211.464	Limbic System	Nervous System	0.791747	No
Probable MDD	A08.186.211.730.885.287.500	Cerebral Cortex	Nervous System	0.791756	No
Probable MDD	A14.724	Pharynx	Stomatognathic System	0.792151	No
Probable MDD	A11.627	Myeloid Cells	Cells	0.799183	No
Probable MDD	A15.382.680	Phagocytes	Hemic and Immune Systems	0.812771	No
Probable MDD	A15.382.812	Mononuclear Phagocyte System	Hemic and Immune Systems	0.81324	No
Probable MDD	A15.378	Hematopoietic System	Hemic and Immune Systems	0.820124	No
Probable MDD	A15.378.316	Bone Marrow Cells	Hemic and Immune Systems	0.820124	No
Probable MDD	A08.186.211.653	Mesencephalon	Nervous System	0.824599	No
Probable MDD	A11.066	Antigen Presenting Cells	Cells	0.834884	No
Probable MDD	A15.382.812.260	Dendritic Cells	Hemic and Immune Systems	0.834884	No
Probable MDD	A11.872.190	Embryonic Stem Cells	Cells	0.835664	No
Probable MDD	A08.186.211.730.885.287.500.670	Parietal Lobe	Nervous System	0.839207	No
Probable MDD	A15.378.316.580	Monocytes	Hemic and Immune Systems	0.843291	No
Probable MDD	A08.186.211.464.710.225	Entorhinal Cortex	Nervous System	0.85355	No
Probable MDD	A08.186.211.464.710	Parahippocampal Gyrus	Nervous System	0.85355	No
Probable MDD	A08.186.211.730.885.287.500.863	Temporal Lobe	Nervous System	0.864976	No
Probable MDD	A14.724.557	Nasopharynx	Stomatognathic System	0.88615	No
Probable MDD	A15.145.846	Serum	Hemic and Immune Systems	0.888262	No
Probable MDD	A08.186.211.730.885.287.500.270	Frontal Lobe	Nervous System	0.888944	No
Probable MDD	A11.872.700.500	Induced Pluripotent Stem Cells	Cells	0.915658	No
Probable MDD	A11.872.700	Pluripotent Stem Cells	Cells	0.915658	No
Probable MDD	A10.165.450.300.425	Keloid	Tissues	0.916215	No
Probable MDD	A14.549.167.646	Periodontium	Stomatognathic System	0.925975	No
Probable MDD	A10.165.450.300	Cicatrix	Tissues	0.931025	No
Probable MDD	A10.165.450	Granulation Tissue	Tissues	0.931025	No
Probable MDD	A14.549.167	Dentition	Stomatognathic System	0.931367	No
Probable MDD	A11.872.040	Adult Stem Cells	Cells	0.937384	No
Probable MDD	A11.627.340.360	Granulocyte Precursor Cells	Cells	0.969426	No
Probable MDD	A10.272.497	Epidermis	Tissues	0.998905	No
ICD-coded MDD	A05.360.490	Germ Cells	Urogenital System	0.00533219	No
ICD-coded MDD	A11.436	Epithelial Cells	Cells	0.00580908	No
ICD-coded MDD	A11.497.497.600	Oocytes	Cells	0.00921851	No
ICD-coded MDD	A05.360.490.690	Ovum	Urogenital System	0.00921851	No
ICD-coded MDD	A05.360.319.114.373	Fallopian Tubes	Urogenital System	0.0245846	No
ICD-coded MDD	A11.329.228	Fibroblasts	Cells	0.0308116	No
ICD-coded MDD	A03.734.414	Islets of Langerhans	Digestive System	0.0312716	No
ICD-coded MDD	A11.872	Stem Cells	Cells	0.0344457	No
ICD-coded MDD	A05.360.319.114	Adnexa Uteri	Urogenital System	0.0379652	No
ICD-coded MDD	A05.360.319.114.630	Ovary	Urogenital System	0.0380121	No
ICD-coded MDD	A06.407	Endocrine Glands	Endocrine System	0.0389462	No
ICD-coded MDD	A06.407.312	Gonads	Endocrine System	0.0390243	No
ICD-coded MDD	A05.360.319	Genitalia Female	Urogenital System	0.0504177	No
ICD-coded MDD	A02.835.232.834.151	Cervical Vertebrae	Musculoskeletal System	0.0535607	No
ICD-coded MDD	A02.835.232.834	Spine	Musculoskeletal System	0.0536797	No
ICD-coded MDD	A11.382	Endocrine Cells	Cells	0.0575243	No
ICD-coded MDD	A05.360	Genitalia	Urogenital System	0.0685051	No
ICD-coded MDD	A05.810.453.324	Kidney Cortex	Urogenital System	0.0701866	No
ICD-coded MDD	A11.872.653	Neural Stem Cells	Cells	0.0733702	No
ICD-coded MDD	A11.872.580	Mesenchymal Stem Cells	Cells	0.0750893	No
ICD-coded MDD	A11.436.348	Hepatocytes	Cells	0.0827017	No
ICD-coded MDD	A05.360.319.679.490	Endometrium	Urogenital System	0.0888897	No
ICD-coded MDD	A11.627.635	Myeloid Progenitor Cells	Cells	0.0960459	No
ICD-coded MDD	A02.835.583.443	Joint Capsule	Musculoskeletal System	0.0983084	No
ICD-coded MDD	A02.835.583	Joints	Musculoskeletal System	0.0983084	No
ICD-coded MDD	A02.835.583.443.800	Synovial Membrane	Musculoskeletal System	0.0983084	No
ICD-coded MDD	A11.872.190	Embryonic Stem Cells	Cells	0.108657	No
ICD-coded MDD	A11.329.171	Chondrocytes	Cells	0.109998	No
ICD-coded MDD	A11.872.378	Hematopoietic Stem Cells	Cells	0.113785	No
ICD-coded MDD	A05.360.319.679	Uterus	Urogenital System	0.114456	No
ICD-coded MDD	A11.436.294.064	Glucagon Secreting Cells	Cells	0.11727	No
ICD-coded MDD	A11.382.625	Enteroendocrine Cells	Cells	0.11727	No
ICD-coded MDD	A11.872.190.260	Embryoid Bodies	Cells	0.124028	No
ICD-coded MDD	A11.627.624.249	Monocyte Macrophage Precursor Cells	Cells	0.126547	No
ICD-coded MDD	A05.360.319.114.630.535	Ovarian Follicle	Urogenital System	0.129196	No
ICD-coded MDD	A11.436.329	Granulosa Cells	Cells	0.129196	No
ICD-coded MDD	A06.407.312.497.535.300.500	Cumulus Cells	Endocrine System	0.129196	No
ICD-coded MDD	A15.378.316.378.590.837.250	Erythroid Precursor Cells	Hemic and Immune Systems	0.135946	No
ICD-coded MDD	A11.872.378.590.817	Megakaryocyte Erythroid Progenitor Cells	Cells	0.135946	No
ICD-coded MDD	A07.231.114	Arteries	Cardiovascular System	0.13843	No
ICD-coded MDD	A11.872.378.590.635	Granulocyte Macrophage Progenitor Cells	Cells	0.143662	No
ICD-coded MDD	A04.411	Lung	Respiratory System	0.145134	No
ICD-coded MDD	A11.329.629	Osteoblasts	Cells	0.145549	No
ICD-coded MDD	A09.371.729	Retina	Sense Organs	0.155227	No
ICD-coded MDD	A05.810	Urinary Tract	Urogenital System	0.161599	No
ICD-coded MDD	A05.810.453	Kidney	Urogenital System	0.162726	No
ICD-coded MDD	A11.329.830	Stromal Cells	Cells	0.169594	No
ICD-coded MDD	A15.382.490.555.567.622	Lymphocytes Null	Hemic and Immune Systems	0.183133	No
ICD-coded MDD	A06.407.312.782	Testis	Endocrine System	0.204799	No
ICD-coded MDD	A11.872.700.500	Induced Pluripotent Stem Cells	Cells	0.206716	No
ICD-coded MDD	A11.872.700	Pluripotent Stem Cells	Cells	0.206716	No
ICD-coded MDD	A07.231	Blood Vessels	Cardiovascular System	0.20723	No
ICD-coded MDD	A10.615.789	Serous Membrane	Tissues	0.234385	No
ICD-coded MDD	A11.872.040	Adult Stem Cells	Cells	0.238832	No
ICD-coded MDD	A09.371	Eye	Sense Organs	0.24219	No
ICD-coded MDD	A02.165	Cartilage	Musculoskeletal System	0.247729	No
ICD-coded MDD	A11.443	Erythroid Cells	Cells	0.250848	No
ICD-coded MDD	A15.145.229.334	Erythrocytes	Hemic and Immune Systems	0.253453	No
ICD-coded MDD	A04.531.520	Nasal Mucosa	Respiratory System	0.254015	No
ICD-coded MDD	A09.531	Nose	Sense Organs	0.254015	No
ICD-coded MDD	A10.615.550.760	Respiratory Mucosa	Tissues	0.254015	No
ICD-coded MDD	A11.329	Connective Tissue Cells	Cells	0.262748	No
ICD-coded MDD	A08.186.211.730.885.287.500.571.735	Visual Cortex	Nervous System	0.263763	No
ICD-coded MDD	A06.407.071	Adrenal Glands	Endocrine System	0.266638	No
ICD-coded MDD	A02.835.232.043	Bones of Lower Extremity	Musculoskeletal System	0.276668	No
ICD-coded MDD	A11.620.520	Myocytes Smooth Muscle	Cells	0.285889	No
ICD-coded MDD	A11.620	Muscle Cells	Cells	0.285889	No
ICD-coded MDD	A10.272	Epithelium	Tissues	0.28796	No
ICD-coded MDD	A02.835.232.043.300.710	Tarsal Bones	Musculoskeletal System	0.288072	No
ICD-coded MDD	A02.835.232.043.300	Foot Bones	Musculoskeletal System	0.288072	No
ICD-coded MDD	A09.371.337.168	Conjunctiva	Sense Organs	0.290212	No
ICD-coded MDD	A09.371.337	Eyelids	Sense Organs	0.290212	No
ICD-coded MDD	A09.371.060	Anterior Eye Segment	Sense Organs	0.290688	No
ICD-coded MDD	A08.186.211.730.885.287.500.571	Occipital Lobe	Nervous System	0.291487	No
ICD-coded MDD	A05.810.890	Urinary Bladder	Urogenital System	0.29876	No
ICD-coded MDD	A11.436.275	Endothelial Cells	Cells	0.301565	No
ICD-coded MDD	A10.336.707	Prostate	Tissues	0.304923	No
ICD-coded MDD	A06.407.071.140	Adrenal Cortex	Endocrine System	0.310542	No
ICD-coded MDD	A10.336	Exocrine Glands	Tissues	0.321101	No
ICD-coded MDD	A07.541.358	Heart Atria	Cardiovascular System	0.323604	No
ICD-coded MDD	A15.382.520.604.700	Spleen	Hemic and Immune Systems	0.323708	No
ICD-coded MDD	A11.118.637.555.567.569	T Lymphocytes	Cells	0.331833	No
ICD-coded MDD	A05.360.444	Genitalia Male	Urogenital System	0.337072	No
ICD-coded MDD	A10.165.450.300	Cicatrix	Tissues	0.338568	No
ICD-coded MDD	A10.165.450	Granulation Tissue	Tissues	0.338568	No
ICD-coded MDD	A07.541.358.100	Atrial Appendage	Cardiovascular System	0.344851	No
ICD-coded MDD	A11.872.378.294	Lymphoid Progenitor Cells	Cells	0.346756	No
ICD-coded MDD	A11.118.637.555.567.562.440	Precursor Cells B Lymphoid	Cells	0.346756	No
ICD-coded MDD	A10.615.284.473	Chorion	Tissues	0.347272	No
ICD-coded MDD	A10.615.284	Extraembryonic Membranes	Tissues	0.347272	No
ICD-coded MDD	A10.165.450.300.425	Keloid	Tissues	0.347416	No
ICD-coded MDD	A11.627.340.360	Granulocyte Precursor Cells	Cells	0.350087	No
ICD-coded MDD	A07.541	Heart	Cardiovascular System	0.351421	No
ICD-coded MDD	A07.231.908.670	Portal System	Cardiovascular System	0.352633	No
ICD-coded MDD	A07.231.908.670.874	Umbilical Veins	Cardiovascular System	0.352633	No
ICD-coded MDD	A15.382.490.555.567.537	Killer Cells Natural	Hemic and Immune Systems	0.368329	No
ICD-coded MDD	A10.690.467	Muscle Smooth	Tissues	0.387696	No
ICD-coded MDD	A03.734	Pancreas	Digestive System	0.390511	No
ICD-coded MDD	A07.541.560	Heart Ventricles	Cardiovascular System	0.39219	No
ICD-coded MDD	A07.231.908	Veins	Cardiovascular System	0.392756	No
ICD-coded MDD	A02.835.583.443.800.800	Synovial Fluid	Musculoskeletal System	0.393227	No
ICD-coded MDD	A11.118.637.555.567.569.200.700	T Lymphocytes Regulatory	Cells	0.396031	No
ICD-coded MDD	A07.541.510	Heart Valves	Cardiovascular System	0.429733	No
ICD-coded MDD	A07.541.510.110	Aortic Valve	Cardiovascular System	0.429733	No
ICD-coded MDD	A11.329.114	Adipocytes	Cells	0.432332	No
ICD-coded MDD	A03.556.249.249.209	Cecum	Digestive System	0.436986	No
ICD-coded MDD	A15.145.846	Serum	Hemic and Immune Systems	0.442229	No
ICD-coded MDD	A08.186.211.730.317.357.352.435	Hypothalamo Hypophyseal System	Nervous System	0.468154	No
ICD-coded MDD	A08.186.211.730.317.357.352	Hypothalamus Middle	Nervous System	0.468154	No
ICD-coded MDD	A08.713	Neurosecretory Systems	Nervous System	0.468154	No
ICD-coded MDD	A03.556.249.249.356	Colon	Digestive System	0.484813	No
ICD-coded MDD	A10.615	Membranes	Tissues	0.497822	No
ICD-coded MDD	A15.145.229.637.555.567.569.200	CD4 Positive T Lymphocytes	Hemic and Immune Systems	0.508443	No
ICD-coded MDD	A08.186.211.730.885.287.500.670	Parietal Lobe	Nervous System	0.512048	No
ICD-coded MDD	A03.556.249.249	Intestine Large	Digestive System	0.517732	No
ICD-coded MDD	A05.360.319.679.256	Cervix Uteri	Urogenital System	0.519709	No
ICD-coded MDD	A15.382.490.555.567	Lymphocytes	Hemic and Immune Systems	0.521438	No
ICD-coded MDD	A06.407.900	Thyroid Gland	Endocrine System	0.530753	No
ICD-coded MDD	A05.360.319.887	Vulva	Urogenital System	0.539338	No
ICD-coded MDD	A03.556.249	Lower Gastrointestinal Tract	Digestive System	0.550889	No
ICD-coded MDD	A03.556.500.760.464	Parotid Gland	Digestive System	0.560801	No
ICD-coded MDD	A14.724	Pharynx	Stomatognathic System	0.565165	No
ICD-coded MDD	A15.382.520.604.800	Palatine Tonsil	Hemic and Immune Systems	0.565805	No
ICD-coded MDD	A04.623.603	Oropharynx	Respiratory System	0.565805	No
ICD-coded MDD	A14.724.557	Nasopharynx	Stomatognathic System	0.576315	No
ICD-coded MDD	A11.329.372.600	Macrophages Alveolar	Cells	0.576347	No
ICD-coded MDD	A15.382.520	Lymphatic System	Hemic and Immune Systems	0.583994	No
ICD-coded MDD	A10.549	Lymphoid Tissue	Tissues	0.583994	No
ICD-coded MDD	A10.690	Muscles	Tissues	0.591245	No
ICD-coded MDD	A10.165.114.830.500	Abdominal Fat	Tissues	0.595353	No
ICD-coded MDD	A10.165.114.830.500.750	Subcutaneous Fat Abdominal	Tissues	0.595353	No
ICD-coded MDD	A10.690.552.500	Muscle Skeletal	Tissues	0.597897	No
ICD-coded MDD	A10.690.552	Muscle Striated	Tissues	0.597897	No
ICD-coded MDD	A03.556.500.760	Salivary Glands	Digestive System	0.608226	No
ICD-coded MDD	A08.186.211.730.885.287.500	Cerebral Cortex	Nervous System	0.60842	No
ICD-coded MDD	A02.633.567.850	Quadriceps Muscle	Musculoskeletal System	0.608889	No
ICD-coded MDD	A10.615.550	Mucous Membrane	Tissues	0.62254	No
ICD-coded MDD	A08.186	Central Nervous System	Nervous System	0.626399	No
ICD-coded MDD	A08.186.211	Brain	Nervous System	0.632651	No
ICD-coded MDD	A08.186.211.132.810.428.200	Cerebellum	Nervous System	0.633037	No
ICD-coded MDD	A08.186.211.865.428	Metencephalon	Nervous System	0.635493	No
ICD-coded MDD	A08.186.211.865	Rhombencephalon	Nervous System	0.635493	No
ICD-coded MDD	A08.186.211.730.885.287	Cerebrum	Nervous System	0.636009	No
ICD-coded MDD	A10.549.400	Lymph Nodes	Tissues	0.637666	No
ICD-coded MDD	A11.063	Antibody Producing Cells	Cells	0.641166	No
ICD-coded MDD	A11.118.637.555.567.562	B Lymphocytes	Cells	0.641166	No
ICD-coded MDD	A08.186.211.730.885	Telencephalon	Nervous System	0.644071	No
ICD-coded MDD	A08.186.211.464.710	Parahippocampal Gyrus	Nervous System	0.645279	No
ICD-coded MDD	A08.186.211.464.710.225	Entorhinal Cortex	Nervous System	0.645279	No
ICD-coded MDD	A10.615.550.599	Mouth Mucosa	Tissues	0.647525	No
ICD-coded MDD	A08.186.211.464	Limbic System	Nervous System	0.65657	No
ICD-coded MDD	A08.186.211.730.317.357	Hypothalamus	Nervous System	0.657204	No
ICD-coded MDD	A08.186.211.464.405	Hippocampus	Nervous System	0.659846	No
ICD-coded MDD	A03.556.124	Intestines	Digestive System	0.659865	No
ICD-coded MDD	A08.186.211.730.885.287.500.863	Temporal Lobe	Nervous System	0.679692	No
ICD-coded MDD	A08.186.211.730	Prosencephalon	Nervous System	0.682453	No
ICD-coded MDD	A15.145.229.188	Blood Platelets	Hemic and Immune Systems	0.684281	No
ICD-coded MDD	A10.165.114.830.750	Subcutaneous Fat	Tissues	0.685346	No
ICD-coded MDD	A10.165.114.830	Adipose Tissue White	Tissues	0.685346	No
ICD-coded MDD	A17.815	Skin	Integumentary System	0.704653	No
ICD-coded MDD	A05.360.319.679.690	Myometrium	Urogenital System	0.706498	No
ICD-coded MDD	A15.382.812.522	Macrophages	Hemic and Immune Systems	0.717442	No
ICD-coded MDD	A15.145.229.637.555	Leukocytes Mononuclear	Hemic and Immune Systems	0.719038	No
ICD-coded MDD	A10.165.114	Adipose Tissue	Tissues	0.730865	No
ICD-coded MDD	A15.145.229.637.555.567.562.725	Plasma Cells	Hemic and Immune Systems	0.73526	No
ICD-coded MDD	A15.145.693	Plasma	Hemic and Immune Systems	0.735589	No
ICD-coded MDD	A08.186.211.730.885.287.500.270	Frontal Lobe	Nervous System	0.757989	No
ICD-coded MDD	A08.186.211.730.885.287.249.487	Corpus Striatum	Nervous System	0.760972	No
ICD-coded MDD	A11.436.397	Keratinocytes	Cells	0.764209	No
ICD-coded MDD	A03.620	Liver	Digestive System	0.767121	No
ICD-coded MDD	A03.556	Gastrointestinal Tract	Digestive System	0.779477	No
ICD-coded MDD	A08.186.211.132	Brain Stem	Nervous System	0.788692	No
ICD-coded MDD	A03.556.124.369	Intestinal Mucosa	Digestive System	0.805122	No
ICD-coded MDD	A10.272.497	Epidermis	Tissues	0.806408	No
ICD-coded MDD	A15.145.229	Blood Cells	Hemic and Immune Systems	0.808892	No
ICD-coded MDD	A11.066	Antigen Presenting Cells	Cells	0.814738	No
ICD-coded MDD	A15.382.812.260	Dendritic Cells	Hemic and Immune Systems	0.814738	No
ICD-coded MDD	A05.360.444.492.362	Foreskin	Urogenital System	0.818099	No
ICD-coded MDD	A08.186.211.730.885.287.249	Basal Ganglia	Nervous System	0.819705	No
ICD-coded MDD	A02.835	Skeleton	Musculoskeletal System	0.822815	No
ICD-coded MDD	A02.835.232	Bone and Bones	Musculoskeletal System	0.828396	No
ICD-coded MDD	A15.382.812	Mononuclear Phagocyte System	Hemic and Immune Systems	0.836238	No
ICD-coded MDD	A10.165	Connective Tissue	Tissues	0.843644	No
ICD-coded MDD	A03.556.249.249.356.668	Colon Sigmoid	Digestive System	0.848155	No
ICD-coded MDD	A03.556.124.526.767	Rectum	Digestive System	0.850361	No
ICD-coded MDD	A03.556.875.875	Stomach	Digestive System	0.85213	No
ICD-coded MDD	A15.382.216	Bone Marrow	Hemic and Immune Systems	0.858643	No
ICD-coded MDD	A05.360.444.492	Penis	Urogenital System	0.859474	No
ICD-coded MDD	A15.378.316.580	Monocytes	Hemic and Immune Systems	0.86387	No
ICD-coded MDD	A15.145	Blood	Hemic and Immune Systems	0.880252	No
ICD-coded MDD	A11.118.637	Leukocytes	Cells	0.881403	No
ICD-coded MDD	A15.382	Immune System	Hemic and Immune Systems	0.884531	No
ICD-coded MDD	A03.556.875	Upper Gastrointestinal Tract	Digestive System	0.888674	No
ICD-coded MDD	A03.556.875.500	Esophagus	Digestive System	0.896745	No
ICD-coded MDD	A14.549.167.646	Periodontium	Stomatognathic System	0.910485	No
ICD-coded MDD	A14.549	Mouth	Stomatognathic System	0.912888	No
ICD-coded MDD	A14.549.167	Dentition	Stomatognathic System	0.918566	No
ICD-coded MDD	A11.627	Myeloid Cells	Cells	0.929431	No
ICD-coded MDD	A08.186.211.730.317	Diencephalon	Nervous System	0.935157	No
ICD-coded MDD	A15.382.680	Phagocytes	Hemic and Immune Systems	0.939008	No
ICD-coded MDD	A15.378.316	Bone Marrow Cells	Hemic and Immune Systems	0.945329	No
ICD-coded MDD	A15.378	Hematopoietic System	Hemic and Immune Systems	0.945329	No
ICD-coded MDD	A03.556.124.684	Intestine Small	Digestive System	0.958252	No
ICD-coded MDD	A08.186.211.653	Mesencephalon	Nervous System	0.963185	No
ICD-coded MDD	A15.145.300	Fetal Blood	Hemic and Immune Systems	0.972213	No
ICD-coded MDD	A11.118.637.415	Granulocytes	Cells	0.978307	No
ICD-coded MDD	A15.382.490.315.583	Neutrophils	Hemic and Immune Systems	0.982314	No
ICD-coded MDD	A03.556.249.124	Ileum	Digestive System	0.998239	No
ICD-coded MDD	A14.549.885	Tongue	Stomatognathic System	0.999145	No
