# Supplementary material for: Genome-wide association study of depression phenotypes in UK Biobank identifies variants in excitatory synaptic pathways
Source: Nat Commun. 2018 Apr 16;9:1470. doi: 10.1038/s41467-018-03819-3 (PMC5902628; doi:10.1038/s41467-018-03819-3)
Supplement: Supplementary file 17 — Supplementary Data 14 [file 41467_2018_3819_MOESM17_ESM.xlsx]

## Sheet: Sheet1
Supplementary Data 14. Expression quantitative trait loci identified by analysis of significant variants using the GTEx online portal and the significance of their expression in the specified tissues
Phenotype	Chr	SNP	Gene	Gene eQTL	Tissue	P-Value
Broad depression	13	rs9530139	B3GLCT	B3GALTL	Adipose subcutaneous	9e-06
					Adipose visceral	3e-07
					Artery aorta	2.6e-08
					Artery coronary	3.3e-06
					Artery Tibial	1.7e-08
					Brain Cortex	6.1e-06
					Breast mammary tissue	4.9e-06
					Cells - transformed fibroblasts	1.2e-14
					Colon sigmoid	1.4e-05
					Colon transverse	1.3e-05
					Esophagus mucosa	4.4e-10
					Esphagus muscularis	2.9e-06
					Lung	8.3e-10
					Nerve Tibial	3.7e-08
					Skin sun exposed (lower leg)	6.3e-06
					Stomach	1.1e-05
					Testis	8.1e-06
					Thyroid	6.6e-14
				ANKRD26P4	Brain caudate (basal ganglia)	5.6e-06
				ANKRD26P4	Testis	2.6e-05
Probable MDD	7	rs5011432	TMEM10B6	TMEM10B6	Cells - EBV transformed lymphocytes	2.3e-07
					Cells - transf	4.5e-06
					Skin sun exposed (lower leg)	1.9e-06
					Whole blood	2.8e-12
Broad depression	1	rs6699744		NEGR1	Whole blood	3.3e-05
				RPL31P12	Brain - Cerebellar hemisphere	4e-14
					Brain - cerebellum	1.8e-20
					Nerve Tibial	9.6e-20
					Pituitary	1.6e-08
Broad depression	5	rs40465	RP11-6N13.1	RP11-6N13.1	Testis	3.9e-05
				ZNF184	Colon transverse	3.32722e-05
					Testis	1.00316e-09
				ZNF391	Adipose subcutaneous	1.41028e-05
					Adipose visceral	3.05244e-05
					Artery aorta	5.46368e-07
					Artery Tibial	3.8492e-12
					Brain - anterior cingulate cortex	1.24989e-05
					Brain - Cerebellar hemisphere	0.000128539
					Cells - transformed fibroblasts	2.61115e-10
					Colon transverse	4.15739e-07
					Esophagus - Gastroesophageal Junction	7.75408e-05
					Esophagus mucosa	8.4777e-07
					Esphagus muscularis	7.96165e-12
					Heart - left ventricle	1.22321e-06
					Lung	8.00975e-10
					Muscle skeletal	3.1703e-09
					Nerve Tibial	2.20897e-13
					Skin - Not Sun Exposed (Suprapubic)	6.59946e-06
					Skin sun exposed (lower leg)	1.22019e-11
					Thyroid	8.30168e-08
					Uterus	2.24723e-05
					Whole blood	6.44921e-05
				OR2B8P	Thyroid	0.000102625
				ZNF204P	Brain - cerebellum	0.000137778
					Pancreas	2.5236e-05
					Thyroid	2.05843e-08
				ZNF192P1	Brain Cortex	4.97165e-05
					Heart - left ventricle	7.28892e-05
				RP1-153G14.4	Nerve Tibial	0.000221555
Broad depression	6	rs68141011	ZKSCAN4	PGBD1	Brain - cerebellum	1.65549e-05
				OR2B8P	Adrenal Gland	1.65374e-05
					Brain - Cerebellum	2.31284e-06
					Breast - Mammary Tissue	1.85496e-05
					Lung	3.46638e-06
					Skin - Sun Exposed (Lower leg)	3.69592e-07
					Thyroid	1.58418e-12
				ZKSCAN4	Testis	5.17653e-11
				OR2B7P	Nerve - Tibial	0.000159187
					Thyroid	0.000111867
				ZSCAN23	Adipose - Subcutaneous	6.65673e-05
					Brain - Cerebellum	8.661e-05
					Brain - Hypothalamus	2.033e-05
					Muscle - Skeletal	7.56049e-09
					Nerve - Tibial	3.50739e-05
					Esophagus - Muscularis	9.74196e-05
					Nerve - Tibial	2.37741e-05
					Pancreas	9.65598e-05
					Skin - Not Sun Exposed (Suprapubic)	2.70677e-05
					Skin - Sun Exposed (Lower leg)	1.84171e-10
					Thyroid	1.03751e-07
				RP5-874C20.3	Adipose - Subcutaneous	4.60505e-07
					Adrenal Gland	1.98738e-05
					Artery - Tibial	3.10674e-06
					Brain - Cerebellum	2.90434e-05
					Breast - Mammary Tissue	7.05547e-06
					Cells - Transformed fibroblasts	2.42931e-13
					Colon - Transverse	5.79197e-10
					Esophagus - Mucosa	1.94357e-07
					Esophagus - Muscularis	1.94094e-09
					Heart - Left Ventricle	1.31653e-06
					Lung	4.36003e-08
					Muscle - Skeletal	7.02026e-09
					Nerve - Tibial	1.30817e-07
					Pancreas	2.06736e-05
					Skin - Not Sun Exposed (Suprapubic)	4.64095e-05
					Skin - Sun Exposed (Lower leg)	1.67867e-06
					Stomach	6.91997e-05
					Thyroid	2.99787e-14
				HIST1H4J	Adipose - Subcutaneous	2.37557e-06
				ZNF165	Nerve - Tibial	0.000228927
					Thyroid	2.27035e-05
				HIST1H4K	Artery - Aorta	2.99391e-07
				AL022393.7	Artery - Aorta	5.31709e-09
					Artery - Tibial	3.69455e-06
					Brain - Anterior cingulate cortex (BA24)	6.08468e-05
					Brain - Caudate (basal ganglia)	6.86717e-06
					Brain - Cerebellum	1.67368e-10
					Brain - Cortex	4.98208e-07
					Brain - Nucleus accumbens (basal ganglia)	9.54855e-06
					Colon - Transverse	9.4545e-05
					Esophagus - Muscularis	0.000100222
					Heart - Atrial Appendage	2.15032e-07
					Heart - Left Ventricle	1.07158e-10
					Muscle - Skeletal	1.0434e-17
					Nerve - Tibial	6.55508e-10
					Testis	5.52463e-07
				RP1-265C24.5	Adipose - Subcutaneous	1.00987e-08
					Artery - Tibial	4.13188e-05
					Brain - Cerebellar Hemisphere	1.78251e-05
					Brain - Cortex	1.17876e-05
					Esophagus - Muscularis	3.23608e-06
					Heart - Atrial Appendage	3.29906e-05
					Heart - Left Ventricle	1.31065e-11
					Muscle - Skeletal	1.54521e-10
					Nerve - Tibial	5.40995e-05
					Testis	6.84349e-08
					Whole Blood	0.000172893
				ZSCAN12P1	Testis	1.26557e-06
				OR1F12	Thyroid	0.000271052
				ZNF192P1	Brain - Cerebellum	6.12589e-06
					Cells - Transformed fibroblasts	9.39502e-05
					Esophagus - Mucosa	9.01931e-05
					Thyroid	1.61139e-07
				ZSCAN31	Brain - Caudate (basal ganglia)	6.63354e-05
					Brain - Hypothalamus	1.14369e-06
					Breast - Mammary Tissue	2.06956e-06
					Esophagus - Mucosa	0.000116877
					Esophagus - Muscularis	4.62332e-06
					Lung	2.11227e-05
					Muscle - Skeletal	1.39042e-05
					Nerve - Tibial	1.16526e-05
					Pancreas	2.44725e-06
					Pituitary	2.46321e-05
					Skin - Not Sun Exposed (Suprapubic)	2.25829e-06
					Skin - Sun Exposed (Lower leg)	0.000157769
					Spleen	0.00012286
					Thyroid	2.62696e-09
				RP1-313I6.12	Adipose - Subcutaneous	4.45478e-11
					Adrenal Gland	0.000105141
					Skin - Sun Exposed (Lower leg)	1.32304e-05
					Testis	4.19188e-05
					Thyroid	4.27063e-08
Broad depression	7	rs3807865	TMEM106B	TMEM106B	Cells - EBV transformed lymphocytes	4.15519e-08
					Cells - Transformed fibroblasts	3.01171e-06
					Skin - Sun Exposed (Lower leg)	1.58341e-07
					Whole Blood	4.06465e-11
Broad depression	7	rs2402273		CTTNBP2	Skin - Sun Exposed (Lower leg)	8.3e-06
